# Supplementary material for: Cold acclimation triggers major transcriptional changes in Drosophila suzukii
Source: BMC Genomics. 2019 May 22;20:413. doi: 10.1186/s12864-019-5745-7 (PMC6532241; doi:10.1186/s12864-019-5745-7)
Supplement: Supplementary file 2 — Table S1. Differential gene expression from Cuffdiff: Upregulated genes in acclimated flies. Table S2. Differential gene expression from Cuffdiff: Down-regulated genes in acclimated flies. Table S3. Gene ontology term enrichment, Up regulated Cell component. Table S4. Gene ontology term enrichment, Up regulated Molecular function. Table S5. Gene ontology term enrichment, Up regulated Biological process. Table S6. Gene ontology term enrichment, Down regulated Cell component. Table S7. Gene ontology term enrichment, Down regulated Molecular function. Table S8. Gene ontology term enrichment, Down regulated Biological process. Table S9. Outcomes from STRING enrichment analysis on upregulated genes. Table S10. Outcomes from STRING annotation on down regulated genes. Table S11. List of primers used in qPCR. (XLSX 1022 kb) [file 12864_2019_5745_MOESM2_ESM.xlsx]

## Sheet: Caption
Cold acclimation triggers major transcriptional changes in Drosophila suzukii
Thomas Enriquez1 ; Hervé Colinet1
1Univ Rennes, CNRS, ECOBIO - UMR 6553, 263 Avenue du Général Leclerc, 35042 Rennes, France
Supplementary tables
Results from Gene Ontology term enrichment analysis using GO-term finder and David annotation tool
Results are divided along 3 aspects: Cell component, molecular function and biological process, for up regulated terms first, and then down regulated terms.
Samples include only females of D. suzukii. Cold acclimation consisted of 5 days old females exposed to 10°C during 9 days.
Content:
Table S1 Differential gene expression from Cuffdiff: Upregulated genes in acclimated flies
Table S2 Differential gene expression from Cuffdiff: Down-regulated genes in acclimated flies
Table S3 Gene ontology term enrichment, Up regulated Cell component
Table S4 Gene ontology term enrichment, Up regulated Molecular function
Table S5 Gene ontology term enrichment, Up regulated Biological process
Table S6 Gene ontology term enrichment, Down regulated Cell component
Table S7 Gene ontology term enrichment, Down regulated Molecular function
Table S8 Gene ontology term enrichment, Down regulated Biological process
Table S9 Outcomes from STRING enrichment analysis on upregulated genes
Table S10 Outcomes from STRING enrichment analysis on down regulated genes
Table S11 List of primers used in qPCR
Table S12 GO-terms enrichment analysis on DE genes with FC >1.5

## Sheet: Table S1 Upregulated in Acc
gene	Dmel Ortholog	NAME	SYMBOL	sample_1	sample_2	status	value_1	value_2	log2(fold_change)	test_stat	p_value	q_value	significant
DS10_00000819	#N/A	#N/A	#N/A	Control	Acclimated	NOTEST	0	255352	Infinity	0	1	1	no
DS10_00010848	#N/A	#N/A	#N/A	Control	Acclimated	NOTEST	0	489.754	Infinity	0	1	1	no
DS10_00013288	FBgn0051313	-	CG31313	Control	Acclimated	NOTEST	0	5.7177	Infinity	0	1	1	no
DS10_00011355	FBgn0038234	mitochondrial ribosomal protein L11	mRpL11	Control	Acclimated	NOTEST	0	5.41502	Infinity	0	1	1	no
DS10_00006579	#N/A	#N/A	#N/A	Control	Acclimated	NOTEST	0	4.79272	Infinity	0	1	1	no
DS10_00007504	FBgn0033340	-	CG13751	Control	Acclimated	NOTEST	0	3.61336	Infinity	0	1	1	no
DS10_00013502	FBgn0040809	-	CG13465	Control	Acclimated	NOTEST	0	2.55895	Infinity	0	1	1	no
DS10_00002076	#N/A	#N/A	#N/A	Control	Acclimated	NOTEST	0	2.18573	Infinity	0	1	1	no
DS10_00006581	FBgn0050065	-	CG30065	Control	Acclimated	NOTEST	0	2.16124	Infinity	0	1	1	no
DS10_00008304	FBgn0037856	Leash	Leash	Control	Acclimated	NOTEST	0	1.95553	Infinity	0	1	1	no
DS10_00010102	FBgn0038653	alpha2-adrenergic-like octopamine receptor	Octalpha2R	Control	Acclimated	NOTEST	0	1.86107	Infinity	0	1	1	no
DS10_00010044	FBgn0259986	nab	nab	Control	Acclimated	NOTEST	0	1.609	Infinity	0	1	1	no
DS10_00008563	FBgn0038009	-	CG17738	Control	Acclimated	NOTEST	0	1.50692	Infinity	0	1	1	no
DS10_00009432	FBgn0039749	-	CG11498	Control	Acclimated	NOTEST	0	1.36054	Infinity	0	1	1	no
DS10_00006895	FBgn0030260	-	CG1537	Control	Acclimated	NOTEST	0	1.17267	Infinity	0	1	1	no
DS10_00002035	#N/A	#N/A	#N/A	Control	Acclimated	NOTEST	0	1.12517	Infinity	0	1	1	no
DS10_00007880	FBgn0035413	-	CG14958	Control	Acclimated	NOTEST	0	1.12139	Infinity	0	1	1	no
DS10_00012488	#N/A	#N/A	#N/A	Control	Acclimated	NOTEST	0	1.04197	Infinity	0	1	1	no
DS10_00008577	#N/A	#N/A	#N/A	Control	Acclimated	NOTEST	0	0.982909	Infinity	0	1	1	no
DS10_00012253	#N/A	#N/A	#N/A	Control	Acclimated	NOTEST	0	0.928402	Infinity	0	1	1	no
DS10_00010502	#N/A	#N/A	#N/A	Control	Acclimated	NOTEST	0	0.922179	Infinity	0	1	1	no
DS10_00004446	FBgn0035279	Cuticular protein 62Ba	Cpr62Ba	Control	Acclimated	NOTEST	0	0.905743	Infinity	0	1	1	no
DS10_00000837	FBgn0053928	-	CG33928	Control	Acclimated	NOTEST	0	0.903323	Infinity	0	1	1	no
DS10_00003762	FBgn0035921	-	CG13305	Control	Acclimated	NOTEST	0	0.893735	Infinity	0	1	1	no
DS10_00003121	FBgn0054005	-	CG34005	Control	Acclimated	NOTEST	0	0.878989	Infinity	0	1	1	no
DS10_00010162	#N/A	#N/A	#N/A	Control	Acclimated	NOTEST	0	0.866331	Infinity	0	1	1	no
DS10_00002034	FBgn0262170	-	CG42878	Control	Acclimated	NOTEST	0	0.861681	Infinity	0	1	1	no
DS10_00004558	#N/A	#N/A	#N/A	Control	Acclimated	NOTEST	0	0.857746	Infinity	0	1	1	no
DS10_00000424	FBgn0000180	big brain	bib	Control	Acclimated	NOTEST	0	0.733678	Infinity	0	1	1	no
DS10_00005713	FBgn0034583	-	CG10527	Control	Acclimated	NOTEST	0	0.712918	Infinity	0	1	1	no
DS10_00012708	#N/A	#N/A	#N/A	Control	Acclimated	NOTEST	0	0.6741	Infinity	0	1	1	no
DS10_00010691	FBgn0038643	-	CG14300	Control	Acclimated	NOTEST	0	0.64898	Infinity	0	1	1	no
DS10_00012501	FBgn0040798	-	CG13069	Control	Acclimated	NOTEST	0	0.618776	Infinity	0	1	1	no
DS10_00008944	FBgn0261294	Chemosensory protein B 74a	CheB74a	Control	Acclimated	NOTEST	0	0.614	Infinity	0	1	1	no
DS10_00003238	FBgn0029084	gomdanji	gom	Control	Acclimated	NOTEST	0	0.610117	Infinity	0	1	1	no
DS10_00010068	FBgn0261952	shrew	srw	Control	Acclimated	NOTEST	0	0.59184	Infinity	0	1	1	no
DS10_00007258	FBgn0035782	-	CG14835	Control	Acclimated	NOTEST	0	0.591819	Infinity	0	1	1	no
DS10_00001867	FBgn0032315	-	CG14069	Control	Acclimated	NOTEST	0	0.565864	Infinity	0	1	1	no
DS10_00001610	FBgn0032139	-	CG13116	Control	Acclimated	NOTEST	0	0.553589	Infinity	0	1	1	no
DS10_00012990	FBgn0051191	-	CG31191	Control	Acclimated	NOTEST	0	0.549547	Infinity	0	1	1	no
DS10_00008557	FBgn0002629	Enhancer of split m4, Bearded family member	E(spl)m4-BFM	Control	Acclimated	NOTEST	0	0.54862	Infinity	0	1	1	no
DS10_00011795	FBgn0037124	-	CG14568	Control	Acclimated	NOTEST	0	0.518771	Infinity	0	1	1	no
DS10_00011909	#N/A	#N/A	#N/A	Control	Acclimated	NOTEST	0	0.51605	Infinity	0	1	1	no
DS10_00012413	FBgn0037462	sungrazer	sunz	Control	Acclimated	NOTEST	0	0.500818	Infinity	0	1	1	no
DS10_00005408	#N/A	#N/A	#N/A	Control	Acclimated	NOTEST	0	0.500777	Infinity	0	1	1	no
DS10_00011794	FBgn0037125	-	CG14573	Control	Acclimated	NOTEST	0	0.499369	Infinity	0	1	1	no
DS10_00004046	FBgn0036416	-	CG7924	Control	Acclimated	NOTEST	0	0.485541	Infinity	0	1	1	no
DS10_00013513	FBgn0002735	Enhancer of split mgamma, helix-loop-helix	E(spl)mgamma-HLH	Control	Acclimated	NOTEST	0	0.474423	Infinity	0	1	1	no
DS10_00011401	FBgn0083971	-	CG34135	Control	Acclimated	NOTEST	0	0.471601	Infinity	0	1	1	no
DS10_00000480	FBgn0040104	lectin-24A	lectin-24A	Control	Acclimated	NOTEST	0	0.468885	Infinity	0	1	1	no
DS10_00012707	#N/A	#N/A	#N/A	Control	Acclimated	NOTEST	0	0.463583	Infinity	0	1	1	no
DS10_00005423	FBgn0011277	Helix loop helix protein 4C	HLH4C	Control	Acclimated	NOTEST	0	0.456584	Infinity	0	1	1	no
DS10_00010234	FBgn0038942	-	CG13862	Control	Acclimated	NOTEST	0	0.432459	Infinity	0	1	1	no
DS10_00010649	#N/A	#N/A	#N/A	Control	Acclimated	NOTEST	0	0.431807	Infinity	0	1	1	no
DS10_00006358	FBgn0039707	Protamine-like 99C	Prtl99C	Control	Acclimated	NOTEST	0	0.417703	Infinity	0	1	1	no
DS10_00010589	FBgn0039002	-	CG17625	Control	Acclimated	NOTEST	0	0.407612	Infinity	0	1	1	no
DS10_00013444	FBgn0039039	lame duck	lmd	Control	Acclimated	NOTEST	0	0.401891	Infinity	0	1	1	no
DS10_00005635	FBgn0033145	-	CG12828	Control	Acclimated	NOTEST	0	0.391753	Infinity	0	1	1	no
DS10_00013137	FBgn0038598	-	CG7131	Control	Acclimated	NOTEST	0	0.386535	Infinity	0	1	1	no
DS10_00001841	#N/A	#N/A	#N/A	Control	Acclimated	NOTEST	0	0.378668	Infinity	0	1	1	no
DS10_00006166	FBgn0028984	Serpin 88Ea	Spn88Ea	Control	Acclimated	NOTEST	0	0.371147	Infinity	0	1	1	no
DS10_00002341	FBgn0034505	-	CG16739	Control	Acclimated	NOTEST	0	0.370709	Infinity	0	1	1	no
DS10_00002037	FBgn0262571	-	CG43111	Control	Acclimated	NOTEST	0	0.364169	Infinity	0	1	1	no
DS10_00009078	FBgn0037129	-	CG14565	Control	Acclimated	NOTEST	0	0.363603	Infinity	0	1	1	no
DS10_00006377	FBgn0039707	Protamine-like 99C	Prtl99C	Control	Acclimated	NOTEST	0	0.360514	Infinity	0	1	1	no
DS10_00006435	FBgn0265523	Smrter	Smr	Control	Acclimated	NOTEST	0	0.337821	Infinity	0	1	1	no
DS10_00008762	#N/A	#N/A	#N/A	Control	Acclimated	NOTEST	0	0.336834	Infinity	0	1	1	no
DS10_00008418	FBgn0051219	-	CG31219	Control	Acclimated	NOTEST	0	0.333633	Infinity	0	1	1	no
DS10_00011473	FBgn0261294	Chemosensory protein B 74a	CheB74a	Control	Acclimated	NOTEST	0	0.321245	Infinity	0	1	1	no
DS10_00008321	FBgn0261287	yellow-emperor	ymp	Control	Acclimated	NOTEST	0	0.304089	Infinity	0	1	1	no
DS10_00011073	#N/A	#N/A	#N/A	Control	Acclimated	NOTEST	0	0.301162	Infinity	0	1	1	no
DS10_00011933	FBgn0039002	-	CG17625	Control	Acclimated	NOTEST	0	0.291512	Infinity	0	1	1	no
DS10_00002068	#N/A	#N/A	#N/A	Control	Acclimated	NOTEST	0	0.283933	Infinity	0	1	1	no
DS10_00000752	FBgn0001174	halo	halo	Control	Acclimated	NOTEST	0	0.282078	Infinity	0	1	1	no
DS10_00006977	FBgn0029946	-	CG15034	Control	Acclimated	NOTEST	0	0.26872	Infinity	0	1	1	no
DS10_00009944	FBgn0039058	Vacuolar H[+] ATPase AC39 subunit 2	VhaAC39-2	Control	Acclimated	NOTEST	0	0.26793	Infinity	0	1	1	no
DS10_00002442	FBgn0260007	-	CG42493	Control	Acclimated	NOTEST	0	0.262988	Infinity	0	1	1	no
DS10_00007998	FBgn0085357	-	CG34328	Control	Acclimated	NOTEST	0	0.26251	Infinity	0	1	1	no
DS10_00002660	FBgn0085254	-	CG34225	Control	Acclimated	NOTEST	0	0.250952	Infinity	0	1	1	no
DS10_00011480	FBgn0031197	-	CG17601	Control	Acclimated	NOTEST	0	0.242755	Infinity	0	1	1	no
DS10_00005897	FBgn0040551	-	CG11686	Control	Acclimated	NOTEST	0	0.241246	Infinity	0	1	1	no
DS10_00010244	FBgn0038960	-	CG13855	Control	Acclimated	NOTEST	0	0.230353	Infinity	0	1	1	no
DS10_00009516	FBgn0053189	-	CG33189	Control	Acclimated	NOTEST	0	0.222901	Infinity	0	1	1	no
DS10_00012123	FBgn0262897	long non-coding RNA:CR43252	lncRNA:CR43252	Control	Acclimated	NOTEST	0	0.219336	Infinity	0	1	1	no
DS10_00010357	FBgn0051438	Chemosensory protein B 93b	CheB93b	Control	Acclimated	NOTEST	0	0.217991	Infinity	0	1	1	no
DS10_00000521	FBgn0052832	-	CG32832	Control	Acclimated	NOTEST	0	0.211193	Infinity	0	1	1	no
DS10_00005666	FBgn0053842	His3:CG33842	His3:CG33842	Control	Acclimated	NOTEST	0	0.209421	Infinity	0	1	1	no
DS10_00012712	FBgn0036170	-	CG11714	Control	Acclimated	NOTEST	0	0.207606	Infinity	0	1	1	no
DS10_00009726	FBgn0037837	-	CG14693	Control	Acclimated	NOTEST	0	0.201722	Infinity	0	1	1	no
DS10_00009579	FBgn0264741	-	CG43999	Control	Acclimated	NOTEST	0	0.201641	Infinity	0	1	1	no
DS10_00008327	#N/A	#N/A	#N/A	Control	Acclimated	NOTEST	0	0.201028	Infinity	0	1	1	no
DS10_00011144	FBgn0036577	-	CG13073	Control	Acclimated	NOTEST	0	0.200018	Infinity	0	1	1	no
DS10_00007846	FBgn0052268	Drosomycin-like 6	Drsl6	Control	Acclimated	NOTEST	0	0.199063	Infinity	0	1	1	no
DS10_00005931	FBgn0030661	Alkaline phosphatase 11	Alp11	Control	Acclimated	NOTEST	0	0.19897	Infinity	0	1	1	no
DS10_00011984	FBgn0025821	inhibitor-t	I-t	Control	Acclimated	NOTEST	0	0.197189	Infinity	0	1	1	no
DS10_00011300	FBgn0036499	-	CG7276	Control	Acclimated	NOTEST	0	0.196298	Infinity	0	1	1	no
DS10_00001549	FBgn0015316	Trypsin 29F	Try29F	Control	Acclimated	NOTEST	0	0.196052	Infinity	0	1	1	no
DS10_00010094	FBgn0036639	-	CG4229	Control	Acclimated	NOTEST	0	0.196024	Infinity	0	1	1	no
DS10_00007950	FBgn0037171	-	CG14459	Control	Acclimated	NOTEST	0	0.195879	Infinity	0	1	1	no
DS10_00010258	FBgn0038974	-	CG5377	Control	Acclimated	NOTEST	0	0.194858	Infinity	0	1	1	no
DS10_00012425	FBgn0004589	Ecdysone-induced gene 71Eb	Eig71Eb	Control	Acclimated	NOTEST	0	0.194851	Infinity	0	1	1	no
DS10_00012062	FBgn0037644	-	CG11964	Control	Acclimated	NOTEST	0	0.191413	Infinity	0	1	1	no
DS10_00000413	FBgn0051876	Cuticular protein 30F	Cpr30F	Control	Acclimated	NOTEST	0	0.190841	Infinity	0	1	1	no
DS10_00012676	FBgn0020224	Cbl proto-oncogene	Cbl	Control	Acclimated	NOTEST	0	0.189092	Infinity	0	1	1	no
DS10_00000147	FBgn0031564	-	CG2816	Control	Acclimated	NOTEST	0	0.187666	Infinity	0	1	1	no
DS10_00013084	#N/A	#N/A	#N/A	Control	Acclimated	NOTEST	0	0.184141	Infinity	0	1	1	no
DS10_00007178	FBgn0262057	Serpin 77Ba	Spn77Ba	Control	Acclimated	NOTEST	0	0.18385	Infinity	0	1	1	no
DS10_00004830	FBgn0031163	-	CG14579	Control	Acclimated	NOTEST	0	0.179175	Infinity	0	1	1	no
DS10_00010047	FBgn0035504	tipE homolog 4	Teh4	Control	Acclimated	NOTEST	0	0.179131	Infinity	0	1	1	no
DS10_00011924	FBgn0014949	buttonless	btn	Control	Acclimated	NOTEST	0	0.172953	Infinity	0	1	1	no
DS10_00007650	FBgn0037197	-	CG13239	Control	Acclimated	NOTEST	0	0.172861	Infinity	0	1	1	no
DS10_00007651	FBgn0037197	-	CG13239	Control	Acclimated	NOTEST	0	0.172861	Infinity	0	1	1	no
DS10_00007830	FBgn0036681	Odorant-binding protein 73a	Obp73a	Control	Acclimated	NOTEST	0	0.171286	Infinity	0	1	1	no
DS10_00011098	FBgn0036206	-	CG5964	Control	Acclimated	NOTEST	0	0.170712	Infinity	0	1	1	no
DS10_00001103	FBgn0031471	-	CG3117	Control	Acclimated	NOTEST	0	0.163531	Infinity	0	1	1	no
DS10_00005097	FBgn0033312	-	CG8642	Control	Acclimated	NOTEST	0	0.163392	Infinity	0	1	1	no
DS10_00008292	#N/A	#N/A	#N/A	Control	Acclimated	NOTEST	0	0.163073	Infinity	0	1	1	no
DS10_00013115	FBgn0036879	Cuticular protein 76Bb	Cpr76Bb	Control	Acclimated	NOTEST	0	0.161867	Infinity	0	1	1	no
DS10_00012324	FBgn0039071	big bubble 8	bb8	Control	Acclimated	NOTEST	0	0.161641	Infinity	0	1	1	no
DS10_00000322	FBgn0031410	-	CG17237	Control	Acclimated	NOTEST	0	0.15916	Infinity	0	1	1	no
DS10_00009344	FBgn0051493	-	CG31493	Control	Acclimated	NOTEST	0	0.158374	Infinity	0	1	1	no
DS10_00008920	#N/A	#N/A	#N/A	Control	Acclimated	NOTEST	0	0.157633	Infinity	0	1	1	no
DS10_00013413	FBgn0036222	Succinate dehydrogenase, subunit A (flavoprotein)-like	SdhAL	Control	Acclimated	NOTEST	0	0.154549	Infinity	0	1	1	no
DS10_00002759	FBgn0034595	-	CG15657	Control	Acclimated	NOTEST	0	0.150469	Infinity	0	1	1	no
DS10_00010438	FBgn0046793	-	CG32236	Control	Acclimated	NOTEST	0	0.14364	Infinity	0	1	1	no
DS10_00001460	FBgn0051910	-	CG31910	Control	Acclimated	NOTEST	0	0.141739	Infinity	0	1	1	no
DS10_00009578	FBgn0264740	-	CG43998	Control	Acclimated	NOTEST	0	0.140148	Infinity	0	1	1	no
DS10_00001044	FBgn0259230	lectin-22C	lectin-22C	Control	Acclimated	NOTEST	0	0.140094	Infinity	0	1	1	no
DS10_00002170	FBgn0034910	-	CG4763	Control	Acclimated	NOTEST	0	0.139322	Infinity	0	1	1	no
DS10_00004836	FBgn0064123	stargazin-like protein	stg1	Control	Acclimated	NOTEST	0	0.136814	Infinity	0	1	1	no
DS10_00003136	FBgn0034096	-	CG7786	Control	Acclimated	NOTEST	0	0.133033	Infinity	0	1	1	no
DS10_00000068	FBgn0010323	Goosecoid	Gsc	Control	Acclimated	NOTEST	0	0.131619	Infinity	0	1	1	no
DS10_00008088	FBgn0037449	-	CG15185	Control	Acclimated	NOTEST	0	0.131319	Infinity	0	1	1	no
DS10_00013187	#N/A	#N/A	#N/A	Control	Acclimated	NOTEST	0	0.130303	Infinity	0	1	1	no
DS10_00005998	FBgn0030204	Odorant receptor 9a	Or9a	Control	Acclimated	NOTEST	0	0.129651	Infinity	0	1	1	no
DS10_00012415	FBgn0250846	globin 2	glob2	Control	Acclimated	NOTEST	0	0.128376	Infinity	0	1	1	no
DS10_00000479	FBgn0051816	-	CG31816	Control	Acclimated	NOTEST	0	0.127805	Infinity	0	1	1	no
DS10_00003982	FBgn0036717	-	CG13731	Control	Acclimated	NOTEST	0	0.127273	Infinity	0	1	1	no
DS10_00005326	FBgn0040371	-	CG12470	Control	Acclimated	NOTEST	0	0.125203	Infinity	0	1	1	no
DS10_00010026	FBgn0037797	-	CG12420	Control	Acclimated	NOTEST	0	0.125055	Infinity	0	1	1	no
DS10_00012667	FBgn0037650	-	CG11977	Control	Acclimated	NOTEST	0	0.121906	Infinity	0	1	1	no
DS10_00010235	FBgn0038943	-	CG5391	Control	Acclimated	NOTEST	0	0.1208	Infinity	0	1	1	no
DS10_00012927	FBgn0036499	-	CG7276	Control	Acclimated	NOTEST	0	0.116789	Infinity	0	1	1	no
DS10_00004172	FBgn0035687	PR/SET domain 13	Prdm13	Control	Acclimated	NOTEST	0	0.115152	Infinity	0	1	1	no
DS10_00000933	FBgn0262150	-	CG42876	Control	Acclimated	NOTEST	0	0.115052	Infinity	0	1	1	no
DS10_00001905	FBgn0051867	-	CG31867	Control	Acclimated	NOTEST	0	0.111326	Infinity	0	1	1	no
DS10_00007669	FBgn0037174	-	CG14457	Control	Acclimated	NOTEST	0	0.110608	Infinity	0	1	1	no
DS10_00001602	FBgn0053299	-	CG33299	Control	Acclimated	NOTEST	0	0.108736	Infinity	0	1	1	no
DS10_00005641	FBgn0026389	Odorant receptor 43a	Or43a	Control	Acclimated	NOTEST	0	0.106512	Infinity	0	1	1	no
DS10_00006318	FBgn0030319	-	CG2533	Control	Acclimated	NOTEST	0	0.10638	Infinity	0	1	1	no
DS10_00001643	FBgn0032489	-	CG15480	Control	Acclimated	NOTEST	0	0.10582	Infinity	0	1	1	no
DS10_00011413	FBgn0053325	-	CG33325	Control	Acclimated	NOTEST	0	0.10537	Infinity	0	1	1	no
DS10_00013313	FBgn0033042	Tetraspanin 42A	Tsp42A	Control	Acclimated	NOTEST	0	0.105271	Infinity	0	1	1	no
DS10_00011428	FBgn0026399	Odorant receptor 85e	Or85e	Control	Acclimated	NOTEST	0	0.105254	Infinity	0	1	1	no
DS10_00008141	FBgn0035641	-	CG5568	Control	Acclimated	NOTEST	0	0.104434	Infinity	0	1	1	no
DS10_00004880	FBgn0033020	Cytochrome c oxidase subunit 4-like	COX4L	Control	Acclimated	NOTEST	0	0.104397	Infinity	0	1	1	no
DS10_00012517	FBgn0038204	-	CG14357	Control	Acclimated	NOTEST	0	0.104092	Infinity	0	1	1	no
DS10_00012412	FBgn0051286	-	CG31286	Control	Acclimated	NOTEST	0	0.10112	Infinity	0	1	1	no
DS10_00009877	#N/A	#N/A	#N/A	Control	Acclimated	NOTEST	0	0.100893	Infinity	0	1	1	no
DS10_00008142	FBgn0035642	-	CG18586	Control	Acclimated	NOTEST	0	0.100814	Infinity	0	1	1	no
DS10_00009358	FBgn0037463	don juan like	djl	Control	Acclimated	NOTEST	0	0.100715	Infinity	0	1	1	no
DS10_00011222	FBgn0262514	Vacuolar H[+] ATPase PPA1 subunit 2	VhaPPA1-2	Control	Acclimated	NOTEST	0	0.100116	Infinity	0	1	1	no
DS10_00000327	FBgn0000533	easter	ea	Control	Acclimated	NOTEST	0	0.0996711	Infinity	0	1	1	no
DS10_00006025	FBgn0027107	Innexin 6	Inx6	Control	Acclimated	NOTEST	0	0.097926	Infinity	0	1	1	no
DS10_00000224	FBgn0020371	Translocase inner membrane 17	Tim17b2	Control	Acclimated	NOTEST	0	0.0974191	Infinity	0	1	1	no
DS10_00005969	FBgn0029993	-	CG1571	Control	Acclimated	NOTEST	0	0.0971829	Infinity	0	1	1	no
DS10_00002691	FBgn0031910	-	CG15818	Control	Acclimated	NOTEST	0	0.0962919	Infinity	0	1	1	no
DS10_00007475	FBgn0030544	-	CG13403	Control	Acclimated	NOTEST	0	0.0948984	Infinity	0	1	1	no
DS10_00009955	FBgn0039042	-	CG13837	Control	Acclimated	NOTEST	0	0.0944495	Infinity	0	1	1	no
DS10_00004709	#N/A	#N/A	#N/A	Control	Acclimated	NOTEST	0	0.0927785	Infinity	0	1	1	no
DS10_00005425	FBgn0025613	-	CG3081	Control	Acclimated	NOTEST	0	0.0925606	Infinity	0	1	1	no
DS10_00001886	FBgn0032331	-	CG14913	Control	Acclimated	NOTEST	0	0.0894052	Infinity	0	1	1	no
DS10_00006064	FBgn0040356	-	CG12498	Control	Acclimated	NOTEST	0	0.0871934	Infinity	0	1	1	no
DS10_00010242	FBgn0038958	-	CG13857	Control	Acclimated	NOTEST	0	0.0858882	Infinity	0	1	1	no
DS10_00008454	FBgn0032448	-	CG5781	Control	Acclimated	NOTEST	0	0.0848846	Infinity	0	1	1	no
DS10_00007212	FBgn0054030	-	CG34030	Control	Acclimated	NOTEST	0	0.0847565	Infinity	0	1	1	no
DS10_00001934	FBgn0032366	-	CG14930	Control	Acclimated	NOTEST	0	0.083659	Infinity	0	1	1	no
DS10_00002011	#N/A	#N/A	#N/A	Control	Acclimated	NOTEST	0	0.0830581	Infinity	0	1	1	no
DS10_00002599	FBgn0061197	-	CG13164	Control	Acclimated	NOTEST	0	0.0825253	Infinity	0	1	1	no
DS10_00008027	FBgn0030940	-	CG15040	Control	Acclimated	NOTEST	0	0.0819669	Infinity	0	1	1	no
DS10_00012749	FBgn0039671	-	CG11470	Control	Acclimated	NOTEST	0	0.0813704	Infinity	0	1	1	no
DS10_00007738	FBgn0041105	nervous fingers 2	nerfin-2	Control	Acclimated	NOTEST	0	0.081052	Infinity	0	1	1	no
DS10_00005315	FBgn0004170	scute	sc	Control	Acclimated	NOTEST	0	0.0801012	Infinity	0	1	1	no
DS10_00000689	FBgn0030050	-	CG12111	Control	Acclimated	NOTEST	0	0.0800783	Infinity	0	1	1	no
DS10_00001597	FBgn0019809	gcm2	gcm2	Control	Acclimated	NOTEST	0	0.0765048	Infinity	0	1	1	no
DS10_00009377	FBgn0038000	-	CG10014	Control	Acclimated	NOTEST	0	0.076314	Infinity	0	1	1	no
DS10_00007653	FBgn0052462	-	CG32462	Control	Acclimated	NOTEST	0	0.0752051	Infinity	0	1	1	no
DS10_00003009	FBgn0050414	-	CG30414	Control	Acclimated	NOTEST	0	0.0751014	Infinity	0	1	1	no
DS10_00010923	FBgn0053289	pickpocket 5	ppk5	Control	Acclimated	NOTEST	0	0.0746943	Infinity	0	1	1	no
DS10_00005143	FBgn0029587	-	CG14797	Control	Acclimated	NOTEST	0	0.0744354	Infinity	0	1	1	no
DS10_00007741	FBgn0053630	-	CG33630	Control	Acclimated	NOTEST	0	0.0739531	Infinity	0	1	1	no
DS10_00011921	FBgn0052079	-	CG32079	Control	Acclimated	NOTEST	0	0.072396	Infinity	0	1	1	no
DS10_00007493	#N/A	#N/A	#N/A	Control	Acclimated	NOTEST	0	0.0716694	Infinity	0	1	1	no
DS10_00009892	FBgn0036861	-	CG14089	Control	Acclimated	NOTEST	0	0.0715764	Infinity	0	1	1	no
DS10_00006437	FBgn0032366	-	CG14930	Control	Acclimated	NOTEST	0	0.0714839	Infinity	0	1	1	no
DS10_00009345	FBgn0051493	-	CG31493	Control	Acclimated	NOTEST	0	0.071319	Infinity	0	1	1	no
DS10_00003706	FBgn0035855	-	CG7366	Control	Acclimated	NOTEST	0	0.0700075	Infinity	0	1	1	no
DS10_00010153	FBgn0038189	Arginine methyltransferase 6	Art6	Control	Acclimated	NOTEST	0	0.0689516	Infinity	0	1	1	no
DS10_00007759	FBgn0045473	Gustatory receptor 85a	Gr85a	Control	Acclimated	NOTEST	0	0.0685656	Infinity	0	1	1	no
DS10_00006018	FBgn0031108	-	CG15459	Control	Acclimated	NOTEST	0	0.0669374	Infinity	0	1	1	no
DS10_00009577	FBgn0051141	-	CG31141	Control	Acclimated	NOTEST	0	0.0669341	Infinity	0	1	1	no
DS10_00009642	FBgn0038134	wnt inhibitor of Dorsal	wntD	Control	Acclimated	NOTEST	0	0.0667967	Infinity	0	1	1	no
DS10_00000644	FBgn0031644	-	CG15625	Control	Acclimated	NOTEST	0	0.0662576	Infinity	0	1	1	no
DS10_00012160	FBgn0037464	-	CG1988	Control	Acclimated	NOTEST	0	0.0643779	Infinity	0	1	1	no
DS10_00010786	FBgn0038691	-	CG5250	Control	Acclimated	NOTEST	0	0.0643419	Infinity	0	1	1	no
DS10_00009356,DS10_00009357	#N/A	#N/A	#N/A	Control	Acclimated	NOTEST	0	0.0623951	Infinity	0	1	1	no
DS10_00007983	FBgn0030904	unpaired 2	upd2	Control	Acclimated	NOTEST	0	0.0622476	Infinity	0	1	1	no
DS10_00010388	FBgn0037916	-	CG5342	Control	Acclimated	NOTEST	0	0.0617996	Infinity	0	1	1	no
DS10_00007517	#N/A	#N/A	#N/A	Control	Acclimated	NOTEST	0	0.0603808	Infinity	0	1	1	no
DS10_00010618	FBgn0039429	-	CG14238	Control	Acclimated	NOTEST	0	0.0591792	Infinity	0	1	1	no
DS10_00010738	#N/A	#N/A	#N/A	Control	Acclimated	NOTEST	0	0.0590433	Infinity	0	1	1	no
DS10_00011171	FBgn0004592	Ecdysone-induced gene 71Ee	Eig71Ee	Control	Acclimated	NOTEST	0	0.058319	Infinity	0	1	1	no
DS10_00002073	FBgn0034713	-	CG11291	Control	Acclimated	NOTEST	0	0.0578889	Infinity	0	1	1	no
DS10_00012277	#N/A	#N/A	#N/A	Control	Acclimated	NOTEST	0	0.0574664	Infinity	0	1	1	no
DS10_00008057	FBgn0051560	-	CG31560	Control	Acclimated	NOTEST	0	0.0570299	Infinity	0	1	1	no
DS10_00003877	FBgn0036016	-	CG3306	Control	Acclimated	NOTEST	0	0.056856	Infinity	0	1	1	no
DS10_00000835	FBgn0032869	-	CG17470	Control	Acclimated	NOTEST	0	0.0567086	Infinity	0	1	1	no
DS10_00000319	FBgn0051949	-	CG31949	Control	Acclimated	NOTEST	0	0.056285	Infinity	0	1	1	no
DS10_00001330	FBgn0031723	-	CG7251	Control	Acclimated	NOTEST	0	0.0560627	Infinity	0	1	1	no
DS10_00010720	FBgn0052461	-	CG32461	Control	Acclimated	NOTEST	0	0.0559959	Infinity	0	1	1	no
DS10_00010909	FBgn0052461	-	CG32461	Control	Acclimated	NOTEST	0	0.0554583	Infinity	0	1	1	no
DS10_00006086	FBgn0029656	-	CG10793	Control	Acclimated	NOTEST	0	0.0553524	Infinity	0	1	1	no
DS10_00007380	FBgn0039850	-	CG11333	Control	Acclimated	NOTEST	0	0.0551378	Infinity	0	1	1	no
DS10_00009124	FBgn0038125	-	CG8141	Control	Acclimated	NOTEST	0	0.0551264	Infinity	0	1	1	no
DS10_00001292	FBgn0015381	dissatisfaction	dsf	Control	Acclimated	NOTEST	0	0.054988	Infinity	0	1	1	no
DS10_00007938	FBgn0037162	-	CG11449	Control	Acclimated	NOTEST	0	0.053303	Infinity	0	1	1	no
DS10_00005444	FBgn0029705	-	CG12693	Control	Acclimated	NOTEST	0	0.0530824	Infinity	0	1	1	no
DS10_00013338	#N/A	#N/A	#N/A	Control	Acclimated	NOTEST	0	0.0527085	Infinity	0	1	1	no
DS10_00005511	FBgn0085217	-	CG34188	Control	Acclimated	NOTEST	0	0.0525532	Infinity	0	1	1	no
DS10_00000160	FBgn0040099	lectin-28C	lectin-28C	Control	Acclimated	NOTEST	0	0.0524573	Infinity	0	1	1	no
DS10_00008758	#N/A	#N/A	#N/A	Control	Acclimated	NOTEST	0	0.0524045	Infinity	0	1	1	no
DS10_00010903	FBgn0037365	-	CG2104	Control	Acclimated	NOTEST	0	0.0521234	Infinity	0	1	1	no
DS10_00004244	FBgn0037078	-	CG12971	Control	Acclimated	NOTEST	0	0.0519397	Infinity	0	1	1	no
DS10_00003219	FBgn0259795	loopin-1	loopin-1	Control	Acclimated	NOTEST	0	0.0514626	Infinity	0	1	1	no
DS10_00008289	FBgn0038508	-	CG5866	Control	Acclimated	NOTEST	0	0.0514129	Infinity	0	1	1	no
DS10_00006691	FBgn0033248	Dicarboxylate carrier 3	Dic3	Control	Acclimated	NOTEST	0	0.0489903	Infinity	0	1	1	no
DS10_00009553	FBgn0039788	Regulatory particle triple-A ATPase 6-related	Rpt6R	Control	Acclimated	NOTEST	0	0.0484928	Infinity	0	1	1	no
DS10_00011990	FBgn0262364	-	CG43062	Control	Acclimated	NOTEST	0	0.0481634	Infinity	0	1	1	no
DS10_00013382	FBgn0085352	-	CG34323	Control	Acclimated	NOTEST	0	0.0476659	Infinity	0	1	1	no
DS10_00012887	FBgn0040849	Ionotropic receptor 41a	Ir41a	Control	Acclimated	NOTEST	0	0.0476274	Infinity	0	1	1	no
DS10_00002814	#N/A	#N/A	#N/A	Control	Acclimated	NOTEST	0	0.0475013	Infinity	0	1	1	no
DS10_00003784	FBgn0052026	-	CG32026	Control	Acclimated	NOTEST	0	0.0470291	Infinity	0	1	1	no
DS10_00002841	FBgn0033542	Carbonic anhydrase 13	CAH13	Control	Acclimated	NOTEST	0	0.0466201	Infinity	0	1	1	no
DS10_00013212	FBgn0011653	masquerade	mas	Control	Acclimated	NOTEST	0	0.046498	Infinity	0	1	1	no
DS10_00004509	FBgn0035218	-	CG9173	Control	Acclimated	NOTEST	0	0.0460479	Infinity	0	1	1	no
DS10_00012843	FBgn0034117	-	CG7997	Control	Acclimated	NOTEST	0	0.0453588	Infinity	0	1	1	no
DS10_00012924	FBgn0036497	Ran-like	Ran-like	Control	Acclimated	NOTEST	0	0.0451087	Infinity	0	1	1	no
DS10_00012617	FBgn0038892	-	CG15498	Control	Acclimated	NOTEST	0	0.0450616	Infinity	0	1	1	no
DS10_00013315	FBgn0051560	-	CG31560	Control	Acclimated	NOTEST	0	0.0446758	Infinity	0	1	1	no
DS10_00008670	FBgn0085316	-	CG34287	Control	Acclimated	NOTEST	0	0.044628	Infinity	0	1	1	no
DS10_00010064	FBgn0053721	-	CG33721	Control	Acclimated	NOTEST	0	0.0443812	Infinity	0	1	1	no
DS10_00013213	FBgn0052260	-	CG32260	Control	Acclimated	NOTEST	0	0.044355	Infinity	0	1	1	no
DS10_00005925	FBgn0030665	-	CG15646	Control	Acclimated	NOTEST	0	0.0442839	Infinity	0	1	1	no
DS10_00012657	FBgn0037402	Vacuolar H[+] ATPase 14kD subunit 2	Vha14-2	Control	Acclimated	NOTEST	0	0.0432152	Infinity	0	1	1	no
DS10_00000946	FBgn0028856	-	CG18063	Control	Acclimated	NOTEST	0	0.0430082	Infinity	0	1	1	no
DS10_00010780	FBgn0038931	-	CG13407	Control	Acclimated	NOTEST	0	0.0422604	Infinity	0	1	1	no
DS10_00007918	FBgn0035567	-	CG7514	Control	Acclimated	NOTEST	0	0.0420196	Infinity	0	1	1	no
DS10_00009297	FBgn0039199	-	CG13615	Control	Acclimated	NOTEST	0	0.0419571	Infinity	0	1	1	no
DS10_00001647	FBgn0032493	Mabiki	Mabi	Control	Acclimated	NOTEST	0	0.0419222	Infinity	0	1	1	no
DS10_00004292	FBgn0037035	-	CG10589	Control	Acclimated	NOTEST	0	0.0416225	Infinity	0	1	1	no
DS10_00009962	FBgn0015008	alpha actinin 3	Actn3	Control	Acclimated	NOTEST	0	0.0415985	Infinity	0	1	1	no
DS10_00003525,DS10_00003526	#N/A	#N/A	#N/A	Control	Acclimated	NOTEST	0	0.0414371	Infinity	0	1	1	no
DS10_00000800	FBgn0259230	lectin-22C	lectin-22C	Control	Acclimated	NOTEST	0	0.0413159	Infinity	0	1	1	no
DS10_00012638	FBgn0038685	-	CG14282	Control	Acclimated	NOTEST	0	0.0410295	Infinity	0	1	1	no
DS10_00011259	#N/A	#N/A	#N/A	Control	Acclimated	NOTEST	0	0.0408198	Infinity	0	1	1	no
DS10_00000034	FBgn0264086	-	CG43755	Control	Acclimated	NOTEST	0	0.0408186	Infinity	0	1	1	no
DS10_00000111	FBgn0026394	Odorant receptor 24a	Or24a	Control	Acclimated	NOTEST	0	0.0404318	Infinity	0	1	1	no
DS10_00005549	FBgn0003130	Pox neuro	Poxn	Control	Acclimated	NOTEST	0	0.0396945	Infinity	0	1	1	no
DS10_00004674	FBgn0003747	Gustatory receptor 5a	Gr5a	Control	Acclimated	NOTEST	0	0.0394444	Infinity	0	1	1	no
DS10_00012465	#N/A	#N/A	#N/A	Control	Acclimated	NOTEST	0	0.0390684	Infinity	0	1	1	no
DS10_00003237	FBgn0085235	-	CG34206	Control	Acclimated	NOTEST	0	0.0390532	Infinity	0	1	1	no
DS10_00012469	FBgn0039519	Cyp6a18	Cyp6a18	Control	Acclimated	NOTEST	0	0.038924	Infinity	0	1	1	no
DS10_00005380	FBgn0030297	Gustatory receptor 10b	Gr10b	Control	Acclimated	NOTEST	0	0.0388154	Infinity	0	1	1	no
DS10_00001297	FBgn0031747	-	CG9021	Control	Acclimated	NOTEST	0	0.0380738	Infinity	0	1	1	no
DS10_00012057	FBgn0004780	Ccp84Ad	Ccp84Ad	Control	Acclimated	NOTEST	0	0.0379939	Infinity	0	1	1	no
DS10_00000777	FBgn0051664	-	CG31664	Control	Acclimated	NOTEST	0	0.0376477	Infinity	0	1	1	no
DS10_00002041	FBgn0034456	Ionotropic receptor 56b	Ir56b	Control	Acclimated	NOTEST	0	0.0374405	Infinity	0	1	1	no
DS10_00008870	FBgn0036228	obstructor-G	obst-G	Control	Acclimated	NOTEST	0	0.0370578	Infinity	0	1	1	no
DS10_00009539	FBgn0039771	Osiris 23	Osi23	Control	Acclimated	NOTEST	0	0.0367705	Infinity	0	1	1	no
DS10_00001453	FBgn0031859	-	CG17377	Control	Acclimated	NOTEST	0	0.0354195	Infinity	0	1	1	no
DS10_00012831	FBgn0038851	doublesex-Mab related 93B	dmrt93B	Control	Acclimated	NOTEST	0	0.0344557	Infinity	0	1	1	no
DS10_00010629	FBgn0037576	Odorant receptor 85a	Or85a	Control	Acclimated	NOTEST	0	0.0341579	Infinity	0	1	1	no
DS10_00003277	FBgn0011743	Actin-related protein 53D	Arp53D	Control	Acclimated	NOTEST	0	0.0339736	Infinity	0	1	1	no
DS10_00005978	FBgn0030223	-	CG2111	Control	Acclimated	NOTEST	0	0.0319494	Infinity	0	1	1	no
DS10_00001918	FBgn0051482	-	CG31482	Control	Acclimated	NOTEST	0	0.0319187	Infinity	0	1	1	no
DS10_00002232	FBgn0031032	-	CG14204	Control	Acclimated	NOTEST	0	0.031651	Infinity	0	1	1	no
DS10_00003499	FBgn0085398	pickpocket 9	ppk9	Control	Acclimated	NOTEST	0	0.0310674	Infinity	0	1	1	no
DS10_00012645	FBgn0039424	pickpocket 15	ppk15	Control	Acclimated	NOTEST	0	0.0309284	Infinity	0	1	1	no
DS10_00008689	FBgn0042131	-	CG18808	Control	Acclimated	NOTEST	0	0.0303207	Infinity	0	1	1	no
DS10_00013242	FBgn0051055	-	CG31055	Control	Acclimated	NOTEST	0	0.0300491	Infinity	0	1	1	no
DS10_00003938	FBgn0036080	Odorant receptor 67d	Or67d	Control	Acclimated	NOTEST	0	0.0296566	Infinity	0	1	1	no
DS10_00008068	FBgn0039609	Neprilysin-like 17	Nepl17	Control	Acclimated	NOTEST	0	0.0288273	Infinity	0	1	1	no
DS10_00000251	FBgn0032585	Neprilysin-like 8	Nepl8	Control	Acclimated	NOTEST	0	0.0287506	Infinity	0	1	1	no
DS10_00001949	FBgn0032371	-	CG4983	Control	Acclimated	NOTEST	0	0.0284412	Infinity	0	1	1	no
DS10_00007682	FBgn0032462	-	CG16800	Control	Acclimated	NOTEST	0	0.028381	Infinity	0	1	1	no
DS10_00001696	FBgn0028513	-	CG9254	Control	Acclimated	NOTEST	0	0.0281666	Infinity	0	1	1	no
DS10_00001521	FBgn0028984	Serpin 88Ea	Spn88Ea	Control	Acclimated	NOTEST	0	0.0267281	Infinity	0	1	1	no
DS10_00013001	#N/A	#N/A	#N/A	Control	Acclimated	NOTEST	0	0.0266505	Infinity	0	1	1	no
DS10_00009864	FBgn0039598	aquarius	aqrs	Control	Acclimated	NOTEST	0	0.0266292	Infinity	0	1	1	no
DS10_00002066	FBgn0034435	wurstfest	fest	Control	Acclimated	NOTEST	0	0.0264353	Infinity	0	1	1	no
DS10_00000553	FBgn0005779	Protein phosphatase D6	PpD6	Control	Acclimated	NOTEST	0	0.0260026	Infinity	0	1	1	no
DS10_00002715	FBgn0034554	Carbonic anhydrase 14	CAH14	Control	Acclimated	NOTEST	0	0.0259271	Infinity	0	1	1	no
DS10_00008433	FBgn0038705	-	CG11626	Control	Acclimated	NOTEST	0	0.0257967	Infinity	0	1	1	no
DS10_00001380	FBgn0084001	-	CG41434	Control	Acclimated	NOTEST	0	0.0256856	Infinity	0	1	1	no
DS10_00002446	FBgn0033648	Ionotropic receptor 48b	Ir48b	Control	Acclimated	NOTEST	0	0.0251529	Infinity	0	1	1	no
DS10_00011684,DS10_00011685	#N/A	#N/A	#N/A	Control	Acclimated	NOTEST	0	0.0244875	Infinity	0	1	1	no
DS10_00008608	FBgn0020280	labial associated factor	laf	Control	Acclimated	NOTEST	0	0.0244729	Infinity	0	1	1	no
DS10_00011759	FBgn0037398	-	CG15580	Control	Acclimated	NOTEST	0	0.024417	Infinity	0	1	1	no
DS10_00008939	FBgn0052181	-	CG32181	Control	Acclimated	NOTEST	0	0.0242575	Infinity	0	1	1	no
DS10_00000294	FBgn0051948	-	CG31948	Control	Acclimated	NOTEST	0	0.0239685	Infinity	0	1	1	no
DS10_00003940	FBgn0036083	Ionotropic receptor 67b	Ir67b	Control	Acclimated	NOTEST	0	0.0238861	Infinity	0	1	1	no
DS10_00007372	FBgn0046332	gasket	gskt	Control	Acclimated	NOTEST	0	0.0238778	Infinity	0	1	1	no
DS10_00002618	FBgn0033732	-	CG13157	Control	Acclimated	NOTEST	0	0.0237507	Infinity	0	1	1	no
DS10_00003928	FBgn0036070	-	CG8072	Control	Acclimated	NOTEST	0	0.023515	Infinity	0	1	1	no
DS10_00000512	FBgn0032609	-	CG13280	Control	Acclimated	NOTEST	0	0.0231227	Infinity	0	1	1	no
DS10_00000940	FBgn0051735	-	CG31735	Control	Acclimated	NOTEST	0	0.022559	Infinity	0	1	1	no
DS10_00001991	FBgn0003145	paired	prd	Control	Acclimated	NOTEST	0	0.0224743	Infinity	0	1	1	no
DS10_00001361	#N/A	#N/A	#N/A	Control	Acclimated	NOTEST	0	0.0223555	Infinity	0	1	1	no
DS10_00008448	FBgn0032442	Neprilysin-like 7	Nepl7	Control	Acclimated	NOTEST	0	0.0220888	Infinity	0	1	1	no
DS10_00008446	FBgn0032439	RNA and export factor binding protein 2	Ref2	Control	Acclimated	NOTEST	0	0.0218557	Infinity	0	1	1	no
DS10_00007423	#N/A	#N/A	#N/A	Control	Acclimated	NOTEST	0	0.021622	Infinity	0	1	1	no
DS10_00001702	FBgn0028848	Glycerophosphate oxidase 3	Gpo3	Control	Acclimated	NOTEST	0	0.0214563	Infinity	0	1	1	no
DS10_00001568	FBgn0032110	-	CG3748	Control	Acclimated	NOTEST	0	0.021179	Infinity	0	1	1	no
DS10_00010266	FBgn0036009	Odorant receptor 67a	Or67a	Control	Acclimated	NOTEST	0	0.0208433	Infinity	0	1	1	no
DS10_00008560	FBgn0051467	-	CG31467	Control	Acclimated	NOTEST	0	0.0206466	Infinity	0	1	1	no
DS10_00002033	FBgn0034459	Tubulin tyrosine ligase-like 6A	TTLL6A	Control	Acclimated	NOTEST	0	0.0204934	Infinity	0	1	1	no
DS10_00004243	FBgn0052437	-	CG32437	Control	Acclimated	NOTEST	0	0.0195762	Infinity	0	1	1	no
DS10_00003216	FBgn0034132	Sperm-Leucylaminopeptidase 8	S-Lap8	Control	Acclimated	NOTEST	0	0.0188861	Infinity	0	1	1	no
DS10_00006329	FBgn0035889	monkey king protein	mkg-p	Control	Acclimated	NOTEST	0	0.0184537	Infinity	0	1	1	no
DS10_00012750	FBgn0051041	-	CG31041	Control	Acclimated	NOTEST	0	0.0174643	Infinity	0	1	1	no
DS10_00009166	FBgn0041224	Gustatory receptor 97a	Gr97a	Control	Acclimated	NOTEST	0	0.017106	Infinity	0	1	1	no
DS10_00001306	FBgn0051644	-	CG31644	Control	Acclimated	NOTEST	0	0.016845	Infinity	0	1	1	no
DS10_00004993	#N/A	#N/A	#N/A	Control	Acclimated	NOTEST	0	0.0167615	Infinity	0	1	1	no
DS10_00005211	FBgn0040376	Arylalkylamine N-acetyltransferase-like 7	AANATL7	Control	Acclimated	NOTEST	0	0.0164682	Infinity	0	1	1	no
DS10_00003279	FBgn0034156	-	CG5348	Control	Acclimated	NOTEST	0	0.0162747	Infinity	0	1	1	no
DS10_00013524	FBgn0045485	Gustatory receptor 36c	Gr36c	Control	Acclimated	NOTEST	0	0.016067	Infinity	0	1	1	no
DS10_00009754	FBgn0038789	Ionotropic receptor 92a	Ir92a	Control	Acclimated	NOTEST	0	0.0159656	Infinity	0	1	1	no
DS10_00000389,DS10_00000390	#N/A	#N/A	#N/A	Control	Acclimated	NOTEST	0	0.0158823	Infinity	0	1	1	no
DS10_00003991	FBgn0036707	-	CG13724	Control	Acclimated	NOTEST	0	0.015794	Infinity	0	1	1	no
DS10_00009367	FBgn0051467	-	CG31467	Control	Acclimated	NOTEST	0	0.0156364	Infinity	0	1	1	no
DS10_00008871	FBgn0036229	-	CG7248	Control	Acclimated	NOTEST	0	0.0152477	Infinity	0	1	1	no
DS10_00012080	FBgn0038705	-	CG11626	Control	Acclimated	NOTEST	0	0.0151691	Infinity	0	1	1	no
DS10_00004855	FBgn0031130	-	CG15452	Control	Acclimated	NOTEST	0	0.0150211	Infinity	0	1	1	no
DS10_00003939	FBgn0036082	-	CG12362	Control	Acclimated	NOTEST	0	0.0148706	Infinity	0	1	1	no
DS10_00008657	FBgn0037862	Mitochondrial aconitase 2	mAcon2	Control	Acclimated	NOTEST	0	0.0145883	Infinity	0	1	1	no
DS10_00009640	FBgn0038133	Osiris 22	Osi22	Control	Acclimated	NOTEST	0	0.0141347	Infinity	0	1	1	no
DS10_00002039	FBgn0034458	Ionotropic receptor 56d	Ir56d	Control	Acclimated	NOTEST	0	0.0141306	Infinity	0	1	1	no
DS10_00005771	FBgn0050487	-	CG30487	Control	Acclimated	NOTEST	0	0.014032	Infinity	0	1	1	no
DS10_00001931	FBgn0032364	-	CG4970	Control	Acclimated	NOTEST	0	0.0136225	Infinity	0	1	1	no
DS10_00008943	FBgn0031169	-	CG1494	Control	Acclimated	NOTEST	0	0.0135716	Infinity	0	1	1	no
DS10_00001691	#N/A	#N/A	#N/A	Control	Acclimated	NOTEST	0	0.0135261	Infinity	0	1	1	no
DS10_00007009	FBgn0029961	Ionotropic receptor 7a	Ir7a	Control	Acclimated	NOTEST	0	0.0134217	Infinity	0	1	1	no
DS10_00003978	FBgn0053051	-	CG33051	Control	Acclimated	NOTEST	0	0.0120966	Infinity	0	1	1	no
DS10_00007652	FBgn0052459	-	CG32459	Control	Acclimated	NOTEST	0	0.0120755	Infinity	0	1	1	no
DS10_00008982	FBgn0039551	Odorant receptor 98a	Or98a	Control	Acclimated	NOTEST	0	0.0119497	Infinity	0	1	1	no
DS10_00007901	FBgn0023000	methuselah	mth	Control	Acclimated	NOTEST	0	0.0115974	Infinity	0	1	1	no
DS10_00012733	FBgn0042711	Hex-t1	Hex-t1	Control	Acclimated	NOTEST	0	0.0114174	Infinity	0	1	1	no
DS10_00004858	FBgn0031128	hydra	hydra	Control	Acclimated	NOTEST	0	0.0109549	Infinity	0	1	1	no
DS10_00013169	FBgn0036242	-	CG6793	Control	Acclimated	NOTEST	0	0.0108762	Infinity	0	1	1	no
DS10_00003348	FBgn0010549	lethal (2) 03659	l(2)03659	Control	Acclimated	NOTEST	0	0.0106661	Infinity	0	1	1	no
DS10_00007783	FBgn0035799	-	CG14838	Control	Acclimated	NOTEST	0	0.0105364	Infinity	0	1	1	no
DS10_00002342	FBgn0034506	-	CG13870	Control	Acclimated	NOTEST	0	0.0105217	Infinity	0	1	1	no
DS10_00007848	FBgn0035439	-	CG14961	Control	Acclimated	NOTEST	0	0.0103817	Infinity	0	1	1	no
DS10_00009639	FBgn0038131	-	CG15888	Control	Acclimated	NOTEST	0	0.0101641	Infinity	0	1	1	no
DS10_00012723	FBgn0039659	-	CG14506	Control	Acclimated	NOTEST	0	0.010002	Infinity	0	1	1	no
DS10_00004357	FBgn0054025	-	CG34025	Control	Acclimated	NOTEST	0	0.00866921	Infinity	0	1	1	no
DS10_00009824	FBgn0036310	-	CG10969	Control	Acclimated	NOTEST	0	0.00838436	Infinity	0	1	1	no
DS10_00005063	FBgn0036206	-	CG5964	Control	Acclimated	NOTEST	0	0.0069243	Infinity	0	1	1	no
DS10_00004289	FBgn0053286	-	CG33286	Control	Acclimated	NOTEST	0	0.00679862	Infinity	0	1	1	no
DS10_00006468	FBgn0030376	-	CG2750	Control	Acclimated	NOTEST	0	0.00660455	Infinity	0	1	1	no
DS10_00000622	FBgn0026395	Odorant receptor 23a	Or23a	Control	Acclimated	NOTEST	0	0.00549025	Infinity	0	1	1	no
DS10_00000822	FBgn0032878	-	CG9316	Control	Acclimated	NOTEST	0	0.00547864	Infinity	0	1	1	no
DS10_00010227	FBgn0086916	sneaky	snky	Control	Acclimated	NOTEST	0	0.0052752	Infinity	0	1	1	no
DS10_00000164	FBgn0261571	-	CG42685	Control	Acclimated	NOTEST	0	0.00485121	Infinity	0	1	1	no
DS10_00003941	FBgn0052058	Ionotropic receptor 67c	Ir67c	Control	Acclimated	NOTEST	0	0.00411058	Infinity	0	1	1	no
DS10_00003282	FBgn0034153	Accessory gland protein 53C14b	Acp53C14b	Control	Acclimated	NOTEST	0	0.00403957	Infinity	0	1	1	no
DS10_00003789	FBgn0035935	0	0	Control	Acclimated	NOTEST	0	0.00304241	Infinity	0	1	1	no
DS10_00000666	FBgn0031620	-	CG11929	Control	Acclimated	NOTEST	0	0.00211052	Infinity	0	1	1	no
DS10_00008651	FBgn0027584	-	CG4757	Control	Acclimated	OK	4.80325	58.6355	3.60969	11.2161	5e-05	0.000610417	yes
DS10_00013345	FBgn0044809	Turandot Z	TotZ	Control	Acclimated	OK	0.732309	7.9528	3.44094	3.43425	0.0032	0.0184635	yes
DS10_00000745	FBgn0263321	-	CG43402	Control	Acclimated	OK	5.58849	59.2384	3.406	13.7058	5e-05	0.000610417	yes
DS10_00004146	FBgn0002565	Larval serum protein 2	Lsp2	Control	Acclimated	OK	15.98	156.613	3.29287	8.82631	5e-05	0.000610417	yes
DS10_00008909	#N/A	#N/A	#N/A	Control	Acclimated	OK	29039.9	248409	3.09661	9.17303	5e-05	0.000610417	yes
DS10_00012264	FBgn0038052	0	0	Control	Acclimated	OK	0.274383	2.28361	3.05705	3.11543	0.00035	0.00311939	yes
DS10_00006717	FBgn0033268	Odorant-binding protein 44a	Obp44a	Control	Acclimated	OK	406.919	3290.97	3.0157	5.36715	5e-05	0.000610417	yes
DS10_00013207	FBgn0054034	-	CG34034	Control	Acclimated	OK	7.00056	53.5925	2.93649	7.03976	5e-05	0.000610417	yes
DS10_00000944	FBgn0028514	-	CG4793	Control	Acclimated	OK	2.04564	15.2836	2.90136	6.01888	5e-05	0.000610417	yes
DS10_00000247	FBgn0016076	vrille	vri	Control	Acclimated	OK	6.82982	50.94	2.89888	9.07324	5e-05	0.000610417	yes
DS10_00000298	FBgn0262531	-	CG43085	Control	Acclimated	OK	0.562698	4.10505	2.86697	4.51709	0.00025	0.00239184	yes
DS10_00000939	FBgn0041183	Thioester-containing protein 1	Tep1	Control	Acclimated	OK	2.14268	14.7264	2.78092	8.22154	5e-05	0.000610417	yes
DS10_00012266	FBgn0038051	-	CG17207	Control	Acclimated	OK	0.209894	1.43308	2.77139	2.09084	0.00875	0.0398252	yes
DS10_00011614	FBgn0040582	-	CG5791	Control	Acclimated	OK	260.074	1771.08	2.76764	9.55871	5e-05	0.000610417	yes
DS10_00004547	FBgn0004429	Lysozyme P	LysP	Control	Acclimated	OK	1.19601	7.89467	2.72265	2.11899	0.00985	0.0436454	yes
DS10_00007597	FBgn0037687	-	CG8132	Control	Acclimated	OK	11.2828	72.4322	2.68251	14.1715	5e-05	0.000610417	yes
DS10_00006584	FBgn0053470	-	IM10	Control	Acclimated	OK	133.601	827.128	2.63018	9.4992	5e-05	0.000610417	yes
DS10_00001321	FBgn0054011	-	CG34011	Control	Acclimated	OK	0.414515	2.31089	2.47895	2.71101	0.00795	0.0371396	yes
DS10_00000226	FBgn0014396	timeless	tim	Control	Acclimated	OK	10.0182	55.1719	2.46132	9.2058	5e-05	0.000610417	yes
DS10_00001055	#N/A	#N/A	#N/A	Control	Acclimated	OK	21.2173	116.244	2.45384	4.08996	0.00015	0.00156789	yes
DS10_00000171	FBgn0032551	-	CG18636	Control	Acclimated	OK	0.738272	4.03461	2.4502	3.71358	5e-05	0.000610417	yes
DS10_00006893	FBgn0030258	-	CG1552	Control	Acclimated	OK	21.6052	117.141	2.4388	5.9582	5e-05	0.000610417	yes
DS10_00005739	FBgn0034328	Immune induced molecule 23	IM23	Control	Acclimated	OK	194.916	1051.91	2.43208	9.81178	5e-05	0.000610417	yes
DS10_00007369	FBgn0039838	Carbonic anhydrase 6	CAH6	Control	Acclimated	OK	0.825074	4.40986	2.41814	9.35733	5e-05	0.000610417	yes
DS10_00002349	FBgn0034511	GNBP-like 3	GNBP-like3	Control	Acclimated	OK	53.8917	287.907	2.41746	8.85427	5e-05	0.000610417	yes
DS10_00009755	FBgn0038790	Metallothionein C	MtnC	Control	Acclimated	OK	519.261	2743.63	2.40155	23.6123	5e-05	0.000610417	yes
DS10_00002351	FBgn0034513	-	CG13423	Control	Acclimated	OK	138.229	689.305	2.31808	7.41627	5e-05	0.000610417	yes
DS10_00002348	FBgn0034511	GNBP-like 3	GNBP-like3	Control	Acclimated	OK	53.6707	265.16	2.30465	8.59879	5e-05	0.000610417	yes
DS10_00002640	FBgn0033574	Serpin 47C	Spn47C	Control	Acclimated	OK	3.22883	15.7394	2.28529	8.98514	5e-05	0.000610417	yes
DS10_00007845	FBgn0004167	karst	kst	Control	Acclimated	OK	24.7496	120.116	2.27895	7.6975	5e-05	0.000610417	yes
DS10_00001456	FBgn0031858	-	CG17378	Control	Acclimated	OK	1.05614	5.03703	2.25377	4.04044	5e-05	0.000610417	yes
DS10_00000987	FBgn0032836	-	CG10680	Control	Acclimated	OK	120.477	554.263	2.20181	8.2343	5e-05	0.000610417	yes
DS10_00007990	FBgn0030914	-	CG6106	Control	Acclimated	OK	0.588379	2.69558	2.19578	2.66168	0.0005	0.00415603	yes
DS10_00003912	FBgn0085411	-	CG34382	Control	Acclimated	OK	1.08475	4.88984	2.17242	11.6542	5e-05	0.000610417	yes
DS10_00012634	FBgn0043791	phurba tashi	phu	Control	Acclimated	OK	0.646376	2.82974	2.13022	3.69141	5e-05	0.000610417	yes
DS10_00010732	FBgn0262808	-	CG43179	Control	Acclimated	OK	15.1222	63.958	2.08046	5.22593	5e-05	0.000610417	yes
DS10_00003200	FBgn0050098	-	CG30098	Control	Acclimated	OK	1.51113	6.38079	2.07811	3.91796	5e-05	0.000610417	yes
DS10_00001922	FBgn0000287	spalt-related	salr	Control	Acclimated	OK	0.658099	2.74538	2.06063	4.41058	5e-05	0.000610417	yes
DS10_00006722	FBgn0032055	-	CG13091	Control	Acclimated	OK	6.56389	27.134	2.04748	6.76005	5e-05	0.000610417	yes
DS10_00000264	FBgn0031678	Neprilysin-like 3	Nepl3	Control	Acclimated	OK	0.340363	1.39979	2.04006	3.14168	0.00025	0.00239184	yes
DS10_00000988	FBgn0032834	-	CG13965	Control	Acclimated	OK	10.9979	45.0491	2.03427	6.10037	5e-05	0.000610417	yes
DS10_00003969	FBgn0036106	-	CG6409	Control	Acclimated	OK	180.922	717.42	1.98745	8.1549	5e-05	0.000610417	yes
DS10_00012301	FBgn0039645	-	CG11898	Control	Acclimated	OK	0.527955	2.05949	1.9638	2.70931	0.0002	0.00199702	yes
DS10_00007013	FBgn0029962	Carbonic anhydrase-related protein A	CARPA	Control	Acclimated	OK	0.315548	1.2246	1.95637	2.08034	0.0029	0.0171332	yes
DS10_00002352	FBgn0034514	-	CG13427	Control	Acclimated	OK	1.55813	6.03	1.95234	2.41469	0.0004	0.00348874	yes
DS10_00001491	#N/A	#N/A	#N/A	Control	Acclimated	OK	6.64544	25.716	1.95223	2.09708	0.00305	0.0178507	yes
DS10_00005851	FBgn0033352	Poly(A)-binding protein-dependent poly(A) ribonuclease 2	PAN2	Control	Acclimated	OK	77.4509	295.78	1.93317	6.67254	5e-05	0.000610417	yes
DS10_00012256	FBgn0028374	Hugin	Hug	Control	Acclimated	OK	13.0979	49.6594	1.92273	4.03156	5e-05	0.000610417	yes
DS10_00011459	FBgn0037698	-	CG16779	Control	Acclimated	OK	0.803723	3.04019	1.91939	2.4238	0.0006	0.00484548	yes
DS10_00005737	FBgn0034329	Immune induced molecule 1	IM1	Control	Acclimated	OK	1304.71	4930.92	1.91813	4.368	5e-05	0.000610417	yes
DS10_00006296	FBgn0085351	inaF-A	inaF-A	Control	Acclimated	OK	0.952463	3.52853	1.88933	2.28871	0.00685	0.0332259	yes
DS10_00001097	FBgn0085198	-	CG34169	Control	Acclimated	OK	1.7613	6.51803	1.8878	1.7889	0.0109	0.0469662	yes
DS10_00010413	FBgn0036110	Cuticular protein 67Fb	Cpr67Fb	Control	Acclimated	OK	2.60616	9.41765	1.85344	1.85479	0.00575	0.0291732	yes
DS10_00001320	FBgn0031732	-	CG11149	Control	Acclimated	OK	1.32763	4.67562	1.81631	5.63374	5e-05	0.000610417	yes
DS10_00007451	FBgn0038405	-	CG8927	Control	Acclimated	OK	1.55287	5.4152	1.80208	3.4012	5e-05	0.000610417	yes
DS10_00001134	FBgn0261089	Synaptotagmin alpha	Sytalpha	Control	Acclimated	OK	1.32693	4.60572	1.79533	6.93804	5e-05	0.000610417	yes
DS10_00008087	FBgn0037448	-	CG15186	Control	Acclimated	OK	0.542555	1.88226	1.79463	2.65583	0.0002	0.00199702	yes
DS10_00004564	FBgn0035171	-	CG12502	Control	Acclimated	OK	0.856996	2.92011	1.76866	2.79246	5e-05	0.000610417	yes
DS10_00003520	FBgn0050281	-	CG30281	Control	Acclimated	OK	4.50829	15.3606	1.76858	6.51238	5e-05	0.000610417	yes
DS10_00002247	FBgn0034638	-	CG10433	Control	Acclimated	OK	363.304	1225.13	1.75368	6.31495	5e-05	0.000610417	yes
DS10_00000923	FBgn0264989	-	CG44140	Control	Acclimated	OK	33.0336	110.891	1.74714	1.77428	0.01155	0.0488465	yes
DS10_00004670	FBgn0003068	period	per	Control	Acclimated	OK	7.94683	26.6517	1.74578	6.47468	5e-05	0.000610417	yes
DS10_00003293	FBgn0020506	Amyrel	Amyrel	Control	Acclimated	OK	1.63815	5.49011	1.74477	7.34268	5e-05	0.000610417	yes
DS10_00005318	FBgn0004034	yellow	y	Control	Acclimated	OK	0.426436	1.42103	1.73653	2.12441	0.0026	0.0156568	yes
DS10_00005735	FBgn0040735	-	CG16836	Control	Acclimated	OK	325.002	1076.88	1.72833	4.42538	5e-05	0.000610417	yes
DS10_00007065	FBgn0005561	shaven	sv	Control	Acclimated	OK	0.747415	2.47548	1.72773	3.32787	5e-05	0.000610417	yes
DS10_00007436	FBgn0050091	-	CG30091	Control	Acclimated	OK	1.84149	6.07867	1.72288	10.4244	5e-05	0.000610417	yes
DS10_00004298	FBgn0052432	-	CG32432	Control	Acclimated	OK	1.80623	5.92917	1.71485	15.4902	5e-05	0.000610417	yes
DS10_00003620	FBgn0004919	goliath	gol	Control	Acclimated	OK	5.38156	17.6257	1.71158	5.7042	5e-05	0.000610417	yes
DS10_00002136	FBgn0259145	-	CG42260	Control	Acclimated	OK	0.569517	1.8391	1.69119	2.21986	0.00135	0.00935521	yes
DS10_00001214	FBgn0040993	-	CG17325	Control	Acclimated	OK	45.3546	145.343	1.68014	5.81829	5e-05	0.000610417	yes
DS10_00005740	FBgn0262838	-	CG43202	Control	Acclimated	OK	9.04771	28.9528	1.67808	3.39232	5e-05	0.000610417	yes
DS10_00005233	FBgn0023524	-	CG3078	Control	Acclimated	OK	1.40512	4.47888	1.67245	4.67158	5e-05	0.000610417	yes
DS10_00012809	#N/A	#N/A	#N/A	Control	Acclimated	OK	0.474813	1.51326	1.67223	3.46672	0.00095	0.00710303	yes
DS10_00001389	FBgn0032973	-	CG6675	Control	Acclimated	OK	0.503709	1.58988	1.65826	2.29718	0.004	0.0219836	yes
DS10_00002716	#N/A	#N/A	#N/A	Control	Acclimated	OK	99842.4	313113	1.64896	4.22003	5e-05	0.000610417	yes
DS10_00009059	FBgn0261953	Transcription factor AP-2	TfAP-2	Control	Acclimated	OK	0.37573	1.17727	1.64767	1.86677	0.0058	0.029395	yes
DS10_00003388	FBgn0033446	-	CG1648	Control	Acclimated	OK	435.593	1360.39	1.64296	6.10884	5e-05	0.000610417	yes
DS10_00002056	FBgn0033047	-	CG7882	Control	Acclimated	OK	2.45423	7.64752	1.63972	3.66139	5e-05	0.000610417	yes
DS10_00005777	FBgn0003975	vestigial	vg	Control	Acclimated	OK	2.37872	7.32522	1.62269	3.12163	5e-05	0.000610417	yes
DS10_00001178	#N/A	#N/A	#N/A	Control	Acclimated	OK	1.79337	5.51856	1.62162	13.4405	5e-05	0.000610417	yes
DS10_00010015	FBgn0037963	Cadherin 87A	Cad87A	Control	Acclimated	OK	0.634426	1.95106	1.62074	3.77718	5e-05	0.000610417	yes
DS10_00004297	FBgn0052432	-	CG32432	Control	Acclimated	OK	1.29678	3.9871	1.62041	2.34612	0.00045	0.00383913	yes
DS10_00013078	FBgn0063368	Glycoprotein hormone beta 5	Gpb5	Control	Acclimated	OK	7.93844	24.3673	1.61802	3.33475	5e-05	0.000610417	yes
DS10_00008043	FBgn0053301	-	CG33301	Control	Acclimated	OK	43.4539	133.088	1.61482	6.29957	5e-05	0.000610417	yes
DS10_00008547	FBgn0039411	dysfusion	dysf	Control	Acclimated	OK	0.409139	1.25275	1.61443	2.20389	0.0014	0.00965176	yes
DS10_00013067	FBgn0036319	Equilibrative nucleoside transporter 3	Ent3	Control	Acclimated	OK	2.6973	8.25194	1.61322	6.59412	5e-05	0.000610417	yes
DS10_00003816	FBgn0040827	-	CG13315	Control	Acclimated	OK	7484.78	22850.8	1.61022	6.17848	5e-05	0.000610417	yes
DS10_00010409	FBgn0037895	-	CG6723	Control	Acclimated	OK	2.55634	7.80388	1.61011	4.24236	5e-05	0.000610417	yes
DS10_00009562	FBgn0051016	-	CG31016	Control	Acclimated	OK	7.9485	24.2599	1.60982	8.25048	5e-05	0.000610417	yes
DS10_00003489	FBgn0034665	-	CG4372	Control	Acclimated	OK	0.412808	1.2591	1.60885	2.00875	0.00705	0.0340025	yes
DS10_00007076	FBgn0039932	fussel	fuss	Control	Acclimated	OK	0.835928	2.54682	1.60725	5.29857	5e-05	0.000610417	yes
DS10_00001040	FBgn0053516	defective proboscis extension response 3	dpr3	Control	Acclimated	OK	0.91339	2.76186	1.59634	2.42131	0.0007	0.00552923	yes
DS10_00005531	#N/A	#N/A	#N/A	Control	Acclimated	OK	0.718127	2.14931	1.58156	2.45455	0.00375	0.020966	yes
DS10_00010771	FBgn0029091	Chitin synthase 2	Chs2	Control	Acclimated	OK	2.27431	6.77285	1.57433	4.37836	5e-05	0.000610417	yes
DS10_00005736	FBgn0040736	Immune induced molecule 3	IM3	Control	Acclimated	OK	200125	593934	1.5694	2.03926	0.002	0.0127913	yes
DS10_00000023	FBgn0031239	-	CG17075	Control	Acclimated	OK	0.39978	1.18241	1.56445	2.23966	0.00085	0.00647409	yes
DS10_00005642	FBgn0013770	Cysteine proteinase-1	Cp1	Control	Acclimated	OK	0.932761	2.75816	1.56412	1.99654	0.00275	0.0163916	yes
DS10_00013380	FBgn0036787	-	CG4306	Control	Acclimated	OK	10.6148	31.3004	1.5601	4.21778	5e-05	0.000610417	yes
DS10_00009648	FBgn0038465	Immune-regulated catalase	Irc	Control	Acclimated	OK	42.1299	123.999	1.55741	6.54485	5e-05	0.000610417	yes
DS10_00002044	FBgn0034454	-	CG15120	Control	Acclimated	OK	0.772121	2.26945	1.55544	2.14221	0.00545	0.0279996	yes
DS10_00000937	#N/A	#N/A	#N/A	Control	Acclimated	OK	29.0529	85.3748	1.55513	2.26348	0.0001	0.0011109	yes
DS10_00000328	#N/A	#N/A	#N/A	Control	Acclimated	OK	0.853017	2.48933	1.54511	3.86998	5e-05	0.000610417	yes
DS10_00011203	FBgn0038652	-	CG7720	Control	Acclimated	OK	25.6517	74.7342	1.54271	5.61862	5e-05	0.000610417	yes
DS10_00008102	FBgn0004366	0	0	Control	Acclimated	OK	5.08695	14.8201	1.54269	12.121	5e-05	0.000610417	yes
DS10_00013268	FBgn0058198	-	CG40198	Control	Acclimated	OK	4.7512	13.672	1.52486	3.31301	0.0001	0.0011109	yes
DS10_00000339	FBgn0039872	salty dog	salt	Control	Acclimated	OK	1.26297	3.5994	1.51093	10.4515	5e-05	0.000610417	yes
DS10_00009530	#N/A	#N/A	#N/A	Control	Acclimated	OK	3.57333	10.1234	1.50235	5.88271	0.01185	0.0498903	yes
DS10_00004792	FBgn0030999	Mucin related 18B	Mur18B	Control	Acclimated	OK	250.537	708.936	1.50063	5.23778	5e-05	0.000610417	yes
DS10_00010523	FBgn0036924	hale-bopp	hale	Control	Acclimated	OK	0.689842	1.95112	1.49996	3.56075	0.0003	0.0027685	yes
DS10_00005734	#N/A	#N/A	#N/A	Control	Acclimated	OK	326.538	920.369	1.49496	7.56661	5e-05	0.000610417	yes
DS10_00012243	FBgn0038247	Cadherin 88C	Cad88C	Control	Acclimated	OK	0.42334	1.19275	1.4944	3.82051	5e-05	0.000610417	yes
DS10_00013253	FBgn0036324	-	CG12520	Control	Acclimated	OK	2.94559	8.27855	1.49082	4.4907	5e-05	0.000610417	yes
DS10_00007508	FBgn0040030	0	0	Control	Acclimated	OK	4.42818	12.3975	1.48526	1.77568	0.00605	0.0303503	yes
DS10_00001612	FBgn0015035	Cytochrome P450-4e3	Cyp4e3	Control	Acclimated	OK	3.66866	10.228	1.47921	4.47953	5e-05	0.000610417	yes
DS10_00011120	FBgn0038919	Quiescin sulfhydryl oxidase 2	Qsox2	Control	Acclimated	OK	3.24702	9.02092	1.47416	4.35799	5e-05	0.000610417	yes
DS10_00002697	FBgn0050026	-	CG30026	Control	Acclimated	OK	4.66866	12.9596	1.47294	5.36833	5e-05	0.000610417	yes
DS10_00011450	#N/A	#N/A	#N/A	Control	Acclimated	OK	1.76468	4.87052	1.46467	2.80996	0.0106	0.0459693	yes
DS10_00009571	FBgn0038354	-	CG5404	Control	Acclimated	OK	1.0882	3.00171	1.46384	5.88989	5e-05	0.000610417	yes
DS10_00006986	FBgn0029950	-	CG9657	Control	Acclimated	OK	4.02167	11.0894	1.46331	4.19504	5e-05	0.000610417	yes
DS10_00006238	FBgn0261703	germ cell-expressed bHLH-PAS	gce	Control	Acclimated	OK	7.79093	21.3084	1.45155	4.85579	5e-05	0.000610417	yes
DS10_00007439	FBgn0003890	beta-Tubulin at 97EF	betaTub97EF	Control	Acclimated	OK	34.8441	95.2213	1.45037	5.20189	5e-05	0.000610417	yes
DS10_00008623	FBgn0037895	-	CG6723	Control	Acclimated	OK	4.68316	12.7749	1.44775	3.90222	5e-05	0.000610417	yes
DS10_00010656	FBgn0004366	0	0	Control	Acclimated	OK	5.98971	16.3269	1.4467	4.55865	5e-05	0.000610417	yes
DS10_00003902	FBgn0044050	Insulin-like peptide 3	Ilp3	Control	Acclimated	OK	15.189	41.2612	1.44175	1.90678	0.00355	0.0200632	yes
DS10_00002439	FBgn0033652	thisbe	ths	Control	Acclimated	OK	1.08309	2.93872	1.44004	3.4051	5e-05	0.000610417	yes
DS10_00002115	#N/A	#N/A	#N/A	Control	Acclimated	OK	1.50601	4.08057	1.43803	6.76105	5e-05	0.000610417	yes
DS10_00006617	FBgn0053138	1,4-Alpha-Glucan Branching Enzyme	AGBE	Control	Acclimated	OK	161.951	431.782	1.41475	5.27062	5e-05	0.000610417	yes
DS10_00003839	FBgn0001223	Heat shock protein 22	Hsp22	Control	Acclimated	OK	69.6404	185.016	1.40965	4.53148	5e-05	0.000610417	yes
DS10_00001838	FBgn0040496	-	CG17104	Control	Acclimated	OK	0.598538	1.58827	1.40794	2.21781	0.00185	0.0120205	yes
DS10_00006922	FBgn0265595	-	CG44422	Control	Acclimated	OK	1.05543	2.79334	1.40415	2.26284	0.00085	0.00647409	yes
DS10_00005839	FBgn0034140	Limostatin	Lst	Control	Acclimated	OK	59.4696	156.986	1.40041	3.79055	5e-05	0.000610417	yes
DS10_00008440	FBgn0032433	Organic anion transporting polypeptide 33Ea	Oatp33Ea	Control	Acclimated	OK	9.50298	25.0843	1.40033	4.74023	5e-05	0.000610417	yes
DS10_00005738	FBgn0034331	-	CG15067	Control	Acclimated	OK	613.009	1616.7	1.39907	2.56522	5e-05	0.000610417	yes
DS10_00008874	FBgn0259748	-	CG42397	Control	Acclimated	OK	80.2506	211.555	1.39845	4.74377	5e-05	0.000610417	yes
DS10_00007943	FBgn0037167	-	CG11425	Control	Acclimated	OK	7.3669	19.3858	1.39587	3.03264	5e-05	0.000610417	yes
DS10_00003566	FBgn0045442	methuselah-like 12	mthl12	Control	Acclimated	OK	3.58691	9.43315	1.395	7.98614	5e-05	0.000610417	yes
DS10_00013274	FBgn0039038	-	CG6688	Control	Acclimated	OK	0.697715	1.83421	1.39445	1.93532	0.0044	0.023655	yes
DS10_00002992	FBgn0259210	prominin	prom	Control	Acclimated	OK	1.19673	3.13964	1.39151	4.1114	5e-05	0.000610417	yes
DS10_00007073	FBgn0019650	twin of eyeless	toy	Control	Acclimated	OK	2.10327	5.50919	1.38921	2.90012	0.00045	0.00383913	yes
DS10_00006957	#N/A	#N/A	#N/A	Control	Acclimated	OK	3.28984	8.61479	1.3888	1.89206	0.0042	0.0228816	yes
DS10_00011476	FBgn0036742	-	CG7497	Control	Acclimated	OK	1.12992	2.94671	1.38289	1.89297	0.00755	0.035897	yes
DS10_00009940	FBgn0039064	-	CG4467	Control	Acclimated	OK	0.859196	2.23848	1.38146	2.99796	5e-05	0.000610417	yes
DS10_00007642	FBgn0037206	-	CG12768	Control	Acclimated	OK	2.17729	5.65824	1.37782	2.9387	0.00015	0.00156789	yes
DS10_00002350	FBgn0050154	-	CG30154	Control	Acclimated	OK	141.261	366.975	1.37732	5.60482	5e-05	0.000610417	yes
DS10_00003815	FBgn0043806	-	CG32032	Control	Acclimated	OK	29.7676	77.2814	1.37638	4.89335	5e-05	0.000610417	yes
DS10_00012435	FBgn0010258	RNA-binding protein 4	Rbp4	Control	Acclimated	OK	0.699958	1.81573	1.37521	1.82897	0.0055	0.0281331	yes
DS10_00010700	FBgn0038652	-	CG7720	Control	Acclimated	OK	21.9476	56.8427	1.37291	5.10399	5e-05	0.000610417	yes
DS10_00010177	FBgn0035538	Dopamine/Ecdysteroid receptor	DopEcR	Control	Acclimated	OK	6.16153	15.9196	1.36944	13.5774	5e-05	0.000610417	yes
DS10_00002890	FBgn0000337	cinnabar	cn	Control	Acclimated	OK	0.758879	1.95585	1.36585	2.17772	0.0018	0.0117608	yes
DS10_00009703	FBgn0004652	fruitless	fru	Control	Acclimated	OK	3.04407	7.84505	1.36578	2.32479	0.0006	0.00484548	yes
DS10_00008515	FBgn0039723	-	CG15522	Control	Acclimated	OK	2.08909	5.36246	1.36002	4.32602	5e-05	0.000610417	yes
DS10_00001132	FBgn0032651	Olig family	Oli	Control	Acclimated	OK	37.5838	96.4727	1.36001	7.44024	5e-05	0.000610417	yes
DS10_00006592	FBgn0052843	Diuretic hormone 31 Receptor	Dh31-R	Control	Acclimated	OK	2.64505	6.7873	1.35954	4.52534	5e-05	0.000610417	yes
DS10_00009619	FBgn0037721	-	CG9427	Control	Acclimated	OK	2.36354	6.05467	1.3571	1.94443	0.00315	0.0182536	yes
DS10_00001466	FBgn0025595	Adipokinetic hormone receptor	AkhR	Control	Acclimated	OK	17.6793	45.2664	1.35638	5.44607	5e-05	0.000610417	yes
DS10_00013079	FBgn0063368	Glycoprotein hormone beta 5	Gpb5	Control	Acclimated	OK	3.76464	9.63165	1.35527	2.00475	0.00225	0.0140266	yes
DS10_00008662	FBgn0037396	-	CG11459	Control	Acclimated	OK	1.5058	3.85209	1.35511	2.13229	0.0013	0.00908256	yes
DS10_00012765	FBgn0004118	nicotinic Acetylcholine Receptor beta2	nAChRbeta2	Control	Acclimated	OK	1.98009	5.06497	1.35499	1.87522	0.00455	0.024322	yes
DS10_00004095	FBgn0036461	Zinc/iron regulated transporter-related protein 71B	Zip71B	Control	Acclimated	OK	9.6724	24.6801	1.3514	5.03381	5e-05	0.000610417	yes
DS10_00000950	FBgn0028644	beaten path Ic	beat-Ic	Control	Acclimated	OK	1.81067	4.60705	1.34732	2.62777	0.0004	0.00348874	yes
DS10_00010105	FBgn0038656	-	CG14294	Control	Acclimated	OK	5.73019	14.4307	1.33249	3.7811	5e-05	0.000610417	yes
DS10_00009482	FBgn0032026	-	CG7627	Control	Acclimated	OK	0.460491	1.15451	1.32603	2.43967	0.00045	0.00383913	yes
DS10_00006756	FBgn0002569	Maltase A2	Mal-A2	Control	Acclimated	OK	23.3479	58.5261	1.32578	5.16119	5e-05	0.000610417	yes
DS10_00011347	FBgn0039102	Spatzle-Processing Enzyme	SPE	Control	Acclimated	OK	40.0896	100.371	1.32404	5.8682	5e-05	0.000610417	yes
DS10_00003821	FBgn0004244	Resistant to dieldrin	Rdl	Control	Acclimated	OK	2.0144	5.02649	1.3192	2.40988	0.0003	0.0027685	yes
DS10_00000507	FBgn0032602	pickpocket 17	ppk17	Control	Acclimated	OK	0.526647	1.31396	1.31901	1.81274	0.00835	0.0385094	yes
DS10_00005962	FBgn0030001	cypher	cyr	Control	Acclimated	OK	0.882235	2.19854	1.31731	1.94156	0.0019	0.0122773	yes
DS10_00004138	FBgn0036259	-	CG9760	Control	Acclimated	OK	1.26349	3.14825	1.31714	5.01251	0.0001	0.0011109	yes
DS10_00009869	FBgn0053346	-	CG33346	Control	Acclimated	OK	0.790462	1.96845	1.31629	4.42024	0.00015	0.00156789	yes
DS10_00008044	FBgn0037408	Neuropeptide F receptor	NPFR	Control	Acclimated	OK	0.512842	1.27625	1.31532	1.72397	0.0116	0.0490138	yes
DS10_00010510	FBgn0264490	Ecdysone-induced protein 93F	Eip93F	Control	Acclimated	OK	0.785436	1.95393	1.31481	2.35505	0.00015	0.00156789	yes
DS10_00007261	FBgn0053278	-	CG33278	Control	Acclimated	OK	1.14402	2.84423	1.31393	4.25109	5e-05	0.000610417	yes
DS10_00007138	#N/A	#N/A	#N/A	Control	Acclimated	OK	1.57197	3.90466	1.31262	6.72119	0.0002	0.00199702	yes
DS10_00012705	FBgn0040261	UDP-glycosyltransferase 36Bb	Ugt36Bb	Control	Acclimated	OK	21.7797	54.0305	1.31079	4.42534	5e-05	0.000610417	yes
DS10_00006167	FBgn0085450	Sno oncogene	Snoo	Control	Acclimated	OK	2.40901	5.96936	1.30913	4.09064	5e-05	0.000610417	yes
DS10_00003106	FBgn0050323	-	CG30323	Control	Acclimated	OK	3.43404	8.4971	1.30707	6.37721	5e-05	0.000610417	yes
DS10_00003677	FBgn0086708	starvin	stv	Control	Acclimated	OK	14.4763	35.7686	1.305	5.30202	5e-05	0.000610417	yes
DS10_00002002	FBgn0032415	rhomboid-6	rho-6	Control	Acclimated	OK	1.56582	3.8645	1.30336	1.77486	0.00615	0.0307205	yes
DS10_00004077	FBgn0259175	omega	ome	Control	Acclimated	OK	15.066	37.069	1.29892	10.039	5e-05	0.000610417	yes
DS10_00007794	FBgn0035815	Sensory neuron membrane protein 2	Snmp2	Control	Acclimated	OK	1.51023	3.70058	1.29299	3.34788	5e-05	0.000610417	yes
DS10_00011271	FBgn0262562	-	CG43102	Control	Acclimated	OK	0.953391	2.33313	1.29113	3.20554	5e-05	0.000610417	yes
DS10_00012665	FBgn0051201	Glutamate receptor IIE	GluRIIE	Control	Acclimated	OK	1.07151	2.62184	1.29094	3.78926	5e-05	0.000610417	yes
DS10_00005814	FBgn0263116	5-hydroxytryptamine (serotonin) receptor 1B	5-HT1B	Control	Acclimated	OK	0.748845	1.8254	1.28547	1.80484	0.00325	0.018683	yes
DS10_00002075	FBgn0034716	Organic anion transporting polypeptide 58Dc	Oatp58Dc	Control	Acclimated	OK	8.62545	21.0211	1.28516	5.95587	5e-05	0.000610417	yes
DS10_00006400	FBgn0032706	Inwardly rectifying potassium channel 3	Irk3	Control	Acclimated	OK	5.66161	13.7882	1.28415	3.96654	5e-05	0.000610417	yes
DS10_00001509	FBgn0031910	-	CG15818	Control	Acclimated	OK	15.1043	36.7273	1.28189	4.97358	5e-05	0.000610417	yes
DS10_00007513	FBgn0263830	-	CG40486	Control	Acclimated	OK	12.8779	31.3097	1.28171	4.52321	5e-05	0.000610417	yes
DS10_00004331	FBgn0052425	-	CG32425	Control	Acclimated	OK	23.6905	57.4533	1.27808	5.30474	5e-05	0.000610417	yes
DS10_00004631	FBgn0085483	-	CG34454	Control	Acclimated	OK	13.5521	32.7579	1.27333	3.9225	5e-05	0.000610417	yes
DS10_00001826	FBgn0040107	lectin-21Ca	lectin-21Ca	Control	Acclimated	OK	0.756449	1.82286	1.26889	2.36652	0.00875	0.0398252	yes
DS10_00010606	FBgn0040588	-	CG13841	Control	Acclimated	OK	18.6198	44.8096	1.26697	2.55006	0.00015	0.00156789	yes
DS10_00005601	FBgn0033395	Cyp4p2	Cyp4p2	Control	Acclimated	OK	48.2067	115.881	1.26534	4.59575	5e-05	0.000610417	yes
DS10_00012429	FBgn0259236	comm3	comm3	Control	Acclimated	OK	7.47718	17.9511	1.26351	2.57215	0.0001	0.0011109	yes
DS10_00000463	FBgn0032209	Hand	Hand	Control	Acclimated	OK	2.79367	6.69901	1.26179	4.1863	0.0013	0.00908256	yes
DS10_00006770	FBgn0033304	Cyp6a13	Cyp6a13	Control	Acclimated	OK	13.5142	32.2906	1.25664	4.23951	5e-05	0.000610417	yes
DS10_00011545	FBgn0052091	-	CG32091	Control	Acclimated	OK	2.37136	5.66375	1.25604	14.4552	5e-05	0.000610417	yes
DS10_00013077	FBgn0259236	comm3	comm3	Control	Acclimated	OK	4.17398	9.96308	1.25517	2.1112	0.00095	0.00710303	yes
DS10_00002090	FBgn0053200	Ventrally-expressed protein D	VepD	Control	Acclimated	OK	3.98806	9.51813	1.25499	2.99711	0.0001	0.0011109	yes
DS10_00001525	#N/A	#N/A	#N/A	Control	Acclimated	OK	2.76158	6.58317	1.25329	3.63027	5e-05	0.000610417	yes
DS10_00009605	FBgn0037705	murashka	mura	Control	Acclimated	OK	2.35548	5.60481	1.25064	3.34263	5e-05	0.000610417	yes
DS10_00007483	FBgn0030555	F box and leucine-rich-repeat gene 4	Fbxl4	Control	Acclimated	OK	22.0276	52.3553	1.24902	4.77792	5e-05	0.000610417	yes
DS10_00004385	FBgn0035348	-	CG16758	Control	Acclimated	OK	61.1728	145.125	1.24633	5.36969	5e-05	0.000610417	yes
DS10_00003152	FBgn0034081	-	CG10731	Control	Acclimated	OK	41.244	97.1831	1.23652	4.18183	5e-05	0.000610417	yes
DS10_00004976	FBgn0024366	-	CG11409	Control	Acclimated	OK	0.537671	1.26469	1.23399	2.10035	0.00065	0.00518231	yes
DS10_00009665	FBgn0039282	Band4.1 inhibitor LRP interactor	Bili	Control	Acclimated	OK	1.10847	2.60527	1.23286	3.86894	5e-05	0.000610417	yes
DS10_00004914	FBgn0020378	Sp1	Sp1	Control	Acclimated	OK	1.24754	2.91562	1.22471	1.76064	0.0046	0.0244915	yes
DS10_00001941	FBgn0051706	-	CG31706	Control	Acclimated	OK	9.37406	21.8355	1.21993	3.31724	5e-05	0.000610417	yes
DS10_00001420	FBgn0031844	-	CG13771	Control	Acclimated	OK	1.00854	2.34788	1.21909	1.95692	0.0026	0.0156568	yes
DS10_00006477	#N/A	#N/A	#N/A	Control	Acclimated	OK	22.5818	52.5442	1.21837	4.30501	5e-05	0.000610417	yes
DS10_00002830	#N/A	#N/A	#N/A	Control	Acclimated	OK	5.02966	11.6946	1.21731	1.91541	0.0019	0.0122773	yes
DS10_00013016	FBgn0083963	Neuroligin 3	Nlg3	Control	Acclimated	OK	0.489866	1.13753	1.21545	1.73942	0.00645	0.0318291	yes
DS10_00009143	FBgn0039807	-	CG15546	Control	Acclimated	OK	2.18375	5.06841	1.21472	2.79867	5e-05	0.000610417	yes
DS10_00001959	FBgn0032377	-	CG14937	Control	Acclimated	OK	0.942328	2.18357	1.21239	2.46187	0.0005	0.00415603	yes
DS10_00002036	#N/A	#N/A	#N/A	Control	Acclimated	OK	3.62436	8.38993	1.21093	1.56066	0.0073	0.0349208	yes
DS10_00010241	FBgn0038957	-	CG7059	Control	Acclimated	OK	2.19608	5.07163	1.20752	9.16708	5e-05	0.000610417	yes
DS10_00007465	#N/A	#N/A	#N/A	Control	Acclimated	OK	0.705069	1.62763	1.20694	1.74869	0.004	0.0219836	yes
DS10_00006173	FBgn0031973	Serpin 28Dc	Spn28Dc	Control	Acclimated	OK	12.997	29.9935	1.20647	3.18765	5e-05	0.000610417	yes
DS10_00004755	FBgn0031042	-	CG14221	Control	Acclimated	OK	2.62484	6.02881	1.19964	3.82569	5e-05	0.000610417	yes
DS10_00000922	FBgn0028863	-	CG4587	Control	Acclimated	OK	1.30546	2.99505	1.19802	2.86521	5e-05	0.000610417	yes
DS10_00004771	FBgn0027621	6-phosphofructo-2-kinase	Pfrx	Control	Acclimated	OK	49.525	113.516	1.19666	4.50255	5e-05	0.000610417	yes
DS10_00004368	#N/A	#N/A	#N/A	Control	Acclimated	OK	1.56867	3.595	1.19645	7.12526	5e-05	0.000610417	yes
DS10_00011202	FBgn0066101	Lipophorin receptor 1	LpR1	Control	Acclimated	OK	7.16767	16.4229	1.19613	3.29152	5e-05	0.000610417	yes
DS10_00012109	FBgn0003885	alpha-Tubulin at 84D	alphaTub84D	Control	Acclimated	OK	81.4453	186.533	1.19553	2.42311	0.0002	0.00199702	yes
DS10_00007349	FBgn0030723	defective proboscis extension response 18	dpr18	Control	Acclimated	OK	1.71427	3.92191	1.19396	3.42689	0.00025	0.00239184	yes
DS10_00000594	#N/A	#N/A	#N/A	Control	Acclimated	OK	3.236	7.39156	1.19167	3.0269	0.00015	0.00156789	yes
DS10_00005637	FBgn0002930	necrotic	nec	Control	Acclimated	OK	66.2886	151.382	1.19136	4.46166	5e-05	0.000610417	yes
DS10_00003472	FBgn0010228	HMG protein Z	HmgZ	Control	Acclimated	OK	248.947	568.147	1.19043	3.95945	5e-05	0.000610417	yes
DS10_00006298	FBgn0260812	inaF-D	inaF-D	Control	Acclimated	OK	23.2422	53.0183	1.18975	6.54451	5e-05	0.000610417	yes
DS10_00001150	FBgn0000120	Arrestin 1	Arr1	Control	Acclimated	OK	616.468	1400.9	1.18426	4.24794	5e-05	0.000610417	yes
DS10_00007933	FBgn0025702	Serine-arginine protein kinase at 79D	Srpk79D	Control	Acclimated	OK	7.06649	16.0271	1.18145	5.40057	5e-05	0.000610417	yes
DS10_00005183	FBgn0025631	moody	moody	Control	Acclimated	OK	6.89199	15.6258	1.18094	3.35411	5e-05	0.000610417	yes
DS10_00008387	FBgn0030510	-	CG12177	Control	Acclimated	OK	15.6907	35.5494	1.17991	3.44659	5e-05	0.000610417	yes
DS10_00006594	FBgn0033820	-	CG4716	Control	Acclimated	OK	578.208	1308.13	1.17785	5.36701	5e-05	0.000610417	yes
DS10_00013071	FBgn0263354	-	CG42784	Control	Acclimated	OK	1.74325	3.94022	1.17649	2.51791	0.0003	0.0027685	yes
DS10_00003617	FBgn0035092	Neuropeptide-like precursor 1	Nplp1	Control	Acclimated	OK	10.0184	22.6419	1.17634	5.71896	5e-05	0.000610417	yes
DS10_00006191	FBgn0030773	-	CG9676	Control	Acclimated	OK	33.2239	74.9544	1.17379	3.99467	5e-05	0.000610417	yes
DS10_00000868	FBgn0028526	-	CG15293	Control	Acclimated	OK	65.1008	146.575	1.17089	5.23019	5e-05	0.000610417	yes
DS10_00001775	FBgn0032218	-	CG5381	Control	Acclimated	OK	43.5528	97.9847	1.16979	7.94603	5e-05	0.000610417	yes
DS10_00006130	FBgn0052529	Histone gene-specific Epigenetic Repressor in late S phase	Hers	Control	Acclimated	OK	9.4434	21.2123	1.16752	5.29946	5e-05	0.000610417	yes
DS10_00012436	FBgn0004587	B52	B52	Control	Acclimated	OK	15.9649	35.7938	1.16481	2.66761	0.00025	0.00239184	yes
DS10_00005106	FBgn0027930	Melanization Protease 1	MP1	Control	Acclimated	OK	3.56519	7.991	1.1644	2.32834	0.0003	0.0027685	yes
DS10_00009501	FBgn0037637	Iron-sulfur cluster assembly enzyme	IscU	Control	Acclimated	OK	250.586	561.642	1.16435	6.37047	5e-05	0.000610417	yes
DS10_00008371	FBgn0040089	meso18E	meso18E	Control	Acclimated	OK	5.04288	11.2997	1.16397	3.9337	5e-05	0.000610417	yes
DS10_00008578	FBgn0037989	ATPase 8B	ATP8B	Control	Acclimated	OK	2.3683	5.29381	1.16045	6.4749	5e-05	0.000610417	yes
DS10_00013390	FBgn0053265	Mucin 68E	Muc68E	Control	Acclimated	OK	6.64994	14.852	1.15924	4.33569	5e-05	0.000610417	yes
DS10_00007045	FBgn0030230	Rabphilin	Rph	Control	Acclimated	OK	2.77855	6.20387	1.15883	2.5033	0.0001	0.0011109	yes
DS10_00010553	FBgn0263390	Na[+]/H[+] hydrogen antiporter 2	Nha2	Control	Acclimated	OK	4.0377	9.01108	1.15817	2.32534	0.00075	0.00584053	yes
DS10_00007996	FBgn0022355	Transferrin 1	Tsf1	Control	Acclimated	OK	646.772	1442.41	1.15715	3.20129	5e-05	0.000610417	yes
DS10_00010325	FBgn0038416	-	CG17930	Control	Acclimated	OK	2.6194	5.82895	1.154	3.36769	5e-05	0.000610417	yes
DS10_00007102	FBgn0004607	Zn finger homeodomain 2	zfh2	Control	Acclimated	OK	1.16652	2.59517	1.15362	5.57882	5e-05	0.000610417	yes
DS10_00004789	FBgn0031002	-	CG14196	Control	Acclimated	OK	9.78174	21.7302	1.15154	5.42238	5e-05	0.000610417	yes
DS10_00005225	FBgn0044047	Insulin-like peptide 6	Ilp6	Control	Acclimated	OK	19.3238	42.9209	1.1513	1.94903	0.0018	0.0117608	yes
DS10_00013474	FBgn0038547	-	CG17803	Control	Acclimated	OK	0.712813	1.57697	1.14556	2.23409	0.0035	0.0199005	yes
DS10_00006593	#N/A	#N/A	#N/A	Control	Acclimated	OK	33.1906	73.3876	1.14476	4.16268	5e-05	0.000610417	yes
DS10_00007093	FBgn0039915	GABA transporter	Gat	Control	Acclimated	OK	14.8392	32.7488	1.14203	5.50828	5e-05	0.000610417	yes
DS10_00001567	FBgn0026439	Excitatory amino acid transporter 1	Eaat1	Control	Acclimated	OK	65.9794	145.229	1.13824	6.23573	5e-05	0.000610417	yes
DS10_00002861	FBgn0050015	-	CG30015	Control	Acclimated	OK	2.70617	5.94944	1.1365	3.34931	5e-05	0.000610417	yes
DS10_00009676	#N/A	#N/A	#N/A	Control	Acclimated	OK	6.90438	15.1785	1.13644	5.49796	0.00025	0.00239184	yes
DS10_00002250	FBgn0010414	Serotonin transporter	SerT	Control	Acclimated	OK	0.688151	1.51099	1.1347	1.67017	0.00645	0.0318291	yes
DS10_00010390	FBgn0263316	Multidrug resistance protein 4	Mrp4	Control	Acclimated	OK	1.86666	4.08915	1.13134	3.25415	5e-05	0.000610417	yes
DS10_00000119	FBgn0031580	-	CG15423	Control	Acclimated	OK	153.192	334.567	1.12696	3.40739	5e-05	0.000610417	yes
DS10_00011270	FBgn0262562	-	CG43102	Control	Acclimated	OK	3.1	6.76738	1.12633	3.23459	5e-05	0.000610417	yes
DS10_00009006	FBgn0030961	-	CG7058	Control	Acclimated	OK	1.142	2.48937	1.12422	4.15541	5e-05	0.000610417	yes
DS10_00011546	FBgn0036186	-	CG6071	Control	Acclimated	OK	0.506368	1.10307	1.12326	1.93699	0.0034	0.019438	yes
DS10_00000093	FBgn0031289	-	CG13950	Control	Acclimated	OK	1.24306	2.69788	1.11793	1.77576	0.0031	0.0180308	yes
DS10_00010327	FBgn0038415	-	CG17929	Control	Acclimated	OK	4.48158	9.71887	1.11678	4.45628	5e-05	0.000610417	yes
DS10_00004795	FBgn0030997	-	CG7990	Control	Acclimated	OK	7.18726	15.5714	1.11538	6.15912	5e-05	0.000610417	yes
DS10_00001688	FBgn0263354	-	CG42784	Control	Acclimated	OK	1.01103	2.18585	1.11237	1.82736	0.00385	0.0213722	yes
DS10_00008178	FBgn0029799	-	CG15772	Control	Acclimated	OK	3.38888	7.29346	1.1058	1.78235	0.0042	0.0228816	yes
DS10_00002021	FBgn0034468	Odorant-binding protein 56a	Obp56a	Control	Acclimated	OK	15.0938	32.4264	1.10322	2.32917	0.0005	0.00415603	yes
DS10_00002524	FBgn0033936	Achilles	Achl	Control	Acclimated	OK	0.807731	1.73511	1.10308	2.10926	0.00125	0.0087922	yes
DS10_00012546	FBgn0038516	Pyrroline-5-carboxylate reductase-like 2	P5cr-2	Control	Acclimated	OK	84.0078	180.428	1.10283	3.03168	5e-05	0.000610417	yes
DS10_00007803	FBgn0016694	PAR-domain protein 1	Pdp1	Control	Acclimated	OK	68.4498	146.766	1.1004	3.89063	5e-05	0.000610417	yes
DS10_00009391	FBgn0259222	-	CG42322	Control	Acclimated	OK	1.45162	3.1112	1.09981	2.16893	0.00085	0.00647409	yes
DS10_00002822	FBgn0033524	Cyp49a1	Cyp49a1	Control	Acclimated	OK	2.51236	5.3757	1.09741	2.73862	0.0001	0.0011109	yes
DS10_00007200	FBgn0036910	Cyp305a1	Cyp305a1	Control	Acclimated	OK	13.6382	29.1718	1.09692	3.48341	5e-05	0.000610417	yes
DS10_00000648	FBgn0051660	smog	smog	Control	Acclimated	OK	0.602982	1.28905	1.09612	1.92704	0.0037	0.0207732	yes
DS10_00003608	FBgn0035087	-	CG2765	Control	Acclimated	OK	149.594	319.636	1.09537	4.21612	5e-05	0.000610417	yes
DS10_00001326	FBgn0051646	Dpr-interacting protein theta	DIP-theta	Control	Acclimated	OK	0.882552	1.88366	1.09379	3.70915	0.0001	0.0011109	yes
DS10_00012504	#N/A	#N/A	#N/A	Control	Acclimated	OK	51.8071	110.378	1.09123	3.2378	5e-05	0.000610417	yes
DS10_00004024	FBgn0036391	-	CG17364	Control	Acclimated	OK	0.854334	1.81991	1.09099	3.18823	0.0017	0.0113044	yes
DS10_00012340	FBgn0025620	-	CG13360	Control	Acclimated	OK	109.164	232.517	1.09084	3.98655	5e-05	0.000610417	yes
DS10_00004352	FBgn0035385	FMRFamide Receptor	FMRFaR	Control	Acclimated	OK	0.953459	2.02748	1.08844	2.11007	0.0031	0.0180308	yes
DS10_00004603	FBgn0035137	-	CG1233	Control	Acclimated	OK	9.54574	20.2944	1.08815	3.96626	5e-05	0.000610417	yes
DS10_00006174	FBgn0031973	Serpin 28Dc	Spn28Dc	Control	Acclimated	OK	11.543	24.5338	1.08775	4.87413	5e-05	0.000610417	yes
DS10_00011234	FBgn0039238	-	CG7016	Control	Acclimated	OK	2.1876	4.63995	1.08476	1.90394	0.0018	0.0117608	yes
DS10_00010577	FBgn0051345	-	CG31345	Control	Acclimated	OK	23.484	49.8025	1.08454	3.64555	5e-05	0.000610417	yes
DS10_00006171	FBgn0031971	Starvation-upregulated protein	Sirup	Control	Acclimated	OK	87.7724	186.074	1.08404	6.1723	5e-05	0.000610417	yes
DS10_00011992	FBgn0265276	lethal (3) neo38	l(3)neo38	Control	Acclimated	OK	2.02058	4.28102	1.08319	2.36101	0.0005	0.00415603	yes
DS10_00012846	FBgn0036767	-	CG16775	Control	Acclimated	OK	132.072	279.194	1.07994	3.95703	5e-05	0.000610417	yes
DS10_00005529,DS10_00005530	#N/A	#N/A	#N/A	Control	Acclimated	OK	52.2394	110.422	1.07982	1.97003	0.0026	0.0156568	yes
DS10_00007492	FBgn0030562	-	CG9400	Control	Acclimated	OK	7.68801	16.2276	1.07777	2.60361	0.0002	0.00199702	yes
DS10_00003242	FBgn0034180	Eps15 homology domain containing protein-binding protein 1	Ehbp1	Control	Acclimated	OK	16.2881	34.2911	1.07401	5.25525	5e-05	0.000610417	yes
DS10_00006548	FBgn0000633	-	CG17716	Control	Acclimated	OK	0.779519	1.63943	1.07254	1.63933	0.00795	0.0371396	yes
DS10_00000049	FBgn0031257	-	CG4133	Control	Acclimated	OK	1.71602	3.60523	1.07102	3.22925	0.0002	0.00199702	yes
DS10_00002043	FBgn0040732	-	CG16926	Control	Acclimated	OK	115.06	241.621	1.07036	10.9688	5e-05	0.000610417	yes
DS10_00001923	FBgn0261648	spalt major	salm	Control	Acclimated	OK	0.891667	1.86928	1.0679	2.11532	0.001	0.00738849	yes
DS10_00002184	FBgn0020372	Transmembrane 4 superfamily	TM4SF	Control	Acclimated	OK	22.1414	46.3317	1.06525	5.06426	5e-05	0.000610417	yes
DS10_00005661	FBgn0033170	secretory Phospholipase A2	sPLA2	Control	Acclimated	OK	116.847	244.416	1.06471	3.65899	5e-05	0.000610417	yes
DS10_00000120	FBgn0031579	-	CG15422	Control	Acclimated	OK	53.7395	112.185	1.06182	2.41007	0.0001	0.0011109	yes
DS10_00004272	FBgn0259239	-	CG42337	Control	Acclimated	OK	3.42388	7.12601	1.05746	4.55254	5e-05	0.000610417	yes
DS10_00007177	FBgn0262057	Serpin 77Ba	Spn77Ba	Control	Acclimated	OK	3.72464	7.74675	1.05649	1.68268	0.0088	0.040014	yes
DS10_00011814	FBgn0037525	-	CG17816	Control	Acclimated	OK	1.14081	2.37183	1.05594	3.77357	0.00035	0.00311939	yes
DS10_00012213	FBgn0027575	metabotropic GABA-B receptor subtype 2	GABA-B-R2	Control	Acclimated	OK	0.973049	2.02272	1.05571	2.63942	0.0002	0.00199702	yes
DS10_00000699	FBgn0027560	Trehalose-6-phosphate synthase 1	Tps1	Control	Acclimated	OK	349.685	726.696	1.0553	3.32996	5e-05	0.000610417	yes
DS10_00006330	FBgn0085388	0	0	Control	Acclimated	OK	13.2005	27.3969	1.05342	3.56228	5e-05	0.000610417	yes
DS10_00004819	FBgn0015558	tweety	tty	Control	Acclimated	OK	0.899617	1.86687	1.05324	2.11653	0.00115	0.00820578	yes
DS10_00005288	FBgn0029932	-	CG4607	Control	Acclimated	OK	35.4635	73.592	1.05321	3.71303	5e-05	0.000610417	yes
DS10_00007836	#N/A	#N/A	#N/A	Control	Acclimated	OK	8.81366	18.2511	1.05017	4.11289	5e-05	0.000610417	yes
DS10_00002658	FBgn0033592	-	CG13215	Control	Acclimated	OK	15.0044	31.0621	1.04976	1.81769	0.0038	0.0211321	yes
DS10_00000520	#N/A	#N/A	#N/A	Control	Acclimated	OK	137.456	284.495	1.04943	5.58435	5e-05	0.000610417	yes
DS10_00000453	FBgn0051720	methuselah-like 15	mthl15	Control	Acclimated	OK	1.74778	3.61609	1.04891	3.92412	5e-05	0.000610417	yes
DS10_00013389	FBgn0039297	-	CG11852	Control	Acclimated	OK	26.3068	54.4196	1.04869	4.42942	5e-05	0.000610417	yes
DS10_00010976	FBgn0005564	Shaker cognate l	Shal	Control	Acclimated	OK	2.45609	5.08055	1.04862	2.27338	0.00015	0.00156789	yes
DS10_00000136	FBgn0263846	-	CG43707	Control	Acclimated	OK	1.08911	2.25219	1.04817	2.83264	5e-05	0.000610417	yes
DS10_00012265	FBgn0086687	Desaturase 1	Desat1	Control	Acclimated	OK	931.366	1924.79	1.04728	3.34467	5e-05	0.000610417	yes
DS10_00007395	FBgn0039863	-	CG1815	Control	Acclimated	OK	10.0579	20.7574	1.0453	4.75086	5e-05	0.000610417	yes
DS10_00005220	FBgn0264598	Protostome-specific GEF	PsGEF	Control	Acclimated	OK	2.23481	4.61108	1.04495	4.13485	5e-05	0.000610417	yes
DS10_00000146	FBgn0051778	-	CG31778	Control	Acclimated	OK	11.6108	23.9349	1.04366	7.7404	5e-05	0.000610417	yes
DS10_00007466	#N/A	#N/A	#N/A	Control	Acclimated	OK	9.75933	20.0898	1.04161	1.79936	0.01105	0.0473514	yes
DS10_00001816	FBgn0051719	RluA pseudouridine synthase 1	RluA-1	Control	Acclimated	OK	9.87369	20.3163	1.04098	4.92771	5e-05	0.000610417	yes
DS10_00012207	FBgn0037547	-	CG7910	Control	Acclimated	OK	29.1378	59.7216	1.03536	3.77685	5e-05	0.000610417	yes
DS10_00011006	FBgn0263316	Multidrug resistance protein 4	Mrp4	Control	Acclimated	OK	2.4048	4.92408	1.03393	3.15881	5e-05	0.000610417	yes
DS10_00001984	FBgn0032402	-	CG14945	Control	Acclimated	OK	10.1669	20.8123	1.03355	3.21448	5e-05	0.000610417	yes
DS10_00012047	FBgn0262562	-	CG43102	Control	Acclimated	OK	2.68066	5.48585	1.03313	2.76487	5e-05	0.000610417	yes
DS10_00010024	FBgn0025879	Tissue inhibitor of metalloproteases	Timp	Control	Acclimated	OK	44.6861	91.4018	1.0324	2.88415	5e-05	0.000610417	yes
DS10_00000180	FBgn0083950	sidestep VI	side-VI	Control	Acclimated	OK	0.956996	1.95695	1.03202	1.8141	0.00415	0.0226751	yes
DS10_00007695	FBgn0040972	-	CG16978	Control	Acclimated	OK	140.089	286.118	1.03027	3.61541	5e-05	0.000610417	yes
DS10_00013157	FBgn0035575	-	CG7509	Control	Acclimated	OK	3.57146	7.28991	1.02939	2.9002	5e-05	0.000610417	yes
DS10_00010768	FBgn0004118	nicotinic Acetylcholine Receptor beta2	nAChRbeta2	Control	Acclimated	OK	4.39924	8.95984	1.02622	3.06571	0.0001	0.0011109	yes
DS10_00010970	FBgn0036881	Cuticular protein 76Bd	Cpr76Bd	Control	Acclimated	OK	1.5964	3.24913	1.02523	2.91535	5e-05	0.000610417	yes
DS10_00009924	FBgn0039529	-	CG5612	Control	Acclimated	OK	10.2606	20.8818	1.02514	3.50138	5e-05	0.000610417	yes
DS10_00010485	FBgn0037324	Odorant receptor co-receptor	Orco	Control	Acclimated	OK	0.88853	1.80504	1.02254	1.99905	0.0045	0.0240822	yes
DS10_00001819	FBgn0032259	-	CG6144	Control	Acclimated	OK	14.2765	29.0019	1.02251	4.14945	5e-05	0.000610417	yes
DS10_00001535	FBgn0031945	-	CG7191	Control	Acclimated	OK	1.53983	3.12629	1.02168	3.57678	0.00125	0.0087922	yes
DS10_00012281	FBgn0025620	-	CG13360	Control	Acclimated	OK	64.01	129.822	1.02016	3.94868	5e-05	0.000610417	yes
DS10_00009850	FBgn0027578	Neprilysin-like 21	Nepl21	Control	Acclimated	OK	1.4542	2.9489	1.01995	3.03058	5e-05	0.000610417	yes
DS10_00001828	FBgn0032264	Lipase 4	Lip4	Control	Acclimated	OK	13.9924	28.3689	1.01967	4.18093	5e-05	0.000610417	yes
DS10_00011817	FBgn0260005	water witch	wtrw	Control	Acclimated	OK	8.98311	18.195	1.01826	4.09612	5e-05	0.000610417	yes
DS10_00004277	FBgn0037050	Islet cell autoantigen 69 kDa	ICA69	Control	Acclimated	OK	2.04642	4.14305	1.01759	2.07932	0.00165	0.0110424	yes
DS10_00007300	FBgn0030357	Sclp	Sclp	Control	Acclimated	OK	33.3571	67.5252	1.01743	3.44977	5e-05	0.000610417	yes
DS10_00002751	FBgn0015721	king tubby	ktub	Control	Acclimated	OK	1.54438	3.12591	1.01725	1.72448	0.0053	0.027379	yes
DS10_00000780	FBgn0051663	-	CG31663	Control	Acclimated	OK	7.81565	15.815	1.01685	3.57447	5e-05	0.000610417	yes
DS10_00000599	FBgn0004242	Synaptotagmin 1	Syt1	Control	Acclimated	OK	18.8885	38.1954	1.0159	10.6704	5e-05	0.000610417	yes
DS10_00011077	FBgn0036553	-	CG17027	Control	Acclimated	OK	7.93936	16.0483	1.01533	2.41131	0.0009	0.00680516	yes
DS10_00000439	FBgn0032187	-	CG4839	Control	Acclimated	OK	4.18213	8.44579	1.014	3.6654	5e-05	0.000610417	yes
DS10_00004375	FBgn0035358	-	CG14949	Control	Acclimated	OK	22.0241	44.4743	1.01389	5.02017	5e-05	0.000610417	yes
DS10_00012421	FBgn0036742	-	CG7497	Control	Acclimated	OK	8.86131	17.8837	1.01305	2.48488	5e-05	0.000610417	yes
DS10_00011453	FBgn0039064	-	CG4467	Control	Acclimated	OK	0.777462	1.56838	1.01243	1.99399	0.0014	0.00965176	yes
DS10_00005681	FBgn0033188	Death resistor Adh domain containing target	Drat	Control	Acclimated	OK	32.2979	65.1533	1.0124	3.49716	5e-05	0.000610417	yes
DS10_00002386	FBgn0033980	Cyp6a20	Cyp6a20	Control	Acclimated	OK	15.8789	32.0137	1.01158	3.45491	5e-05	0.000610417	yes
DS10_00007660	FBgn0010830	lethal (3) 04053	l(3)04053	Control	Acclimated	OK	22.7424	45.8236	1.01071	1.66041	0.00505	0.0264518	yes
DS10_00004445	FBgn0035280	Cuticular protein 62Bb	Cpr62Bb	Control	Acclimated	OK	8.5012	17.1284	1.01065	3.78084	5e-05	0.000610417	yes
DS10_00003334	FBgn0010114	hikaru genki	hig	Control	Acclimated	OK	4.84458	9.74838	1.00879	3.00683	5e-05	0.000610417	yes
DS10_00006062	FBgn0003996	white	w	Control	Acclimated	OK	9.98424	20.0735	1.00757	3.2642	5e-05	0.000610417	yes
DS10_00005911	FBgn0030679	-	CG8206	Control	Acclimated	OK	102.51	205.846	1.0058	3.31205	5e-05	0.000610417	yes
DS10_00011692	FBgn0039081	Inwardly rectifying potassium channel 2	Irk2	Control	Acclimated	OK	7.51814	15.0944	1.00557	3.36718	5e-05	0.000610417	yes
DS10_00004910	FBgn0019929	Ser7	Ser7	Control	Acclimated	OK	43.7519	87.6861	1.003	3.50132	5e-05	0.000610417	yes
DS10_00013538	FBgn0015568	alpha-Esterase-1	alpha-Est1	Control	Acclimated	OK	16.0807	32.2013	1.00179	2.03898	0.001	0.00738849	yes
DS10_00008116	FBgn0035625	Blimp-1	Blimp-1	Control	Acclimated	OK	4.14756	8.29583	1.00012	2.93405	5e-05	0.000610417	yes
DS10_00011438	FBgn0052091	-	CG32091	Control	Acclimated	OK	4.25174	8.48345	0.996598	2.75229	5e-05	0.000610417	yes
DS10_00008148	FBgn0052407	-	CG32407	Control	Acclimated	OK	9.42553	18.7241	0.990249	4.59493	5e-05	0.000610417	yes
DS10_00007180	FBgn0262057	Serpin 77Ba	Spn77Ba	Control	Acclimated	OK	9.80245	19.4686	0.989935	3.41204	5e-05	0.000610417	yes
DS10_00008903	#N/A	#N/A	#N/A	Control	Acclimated	OK	1.92864	3.83009	0.989792	3.74675	0.0037	0.0207732	yes
DS10_00011390	FBgn0039332	astrocytic leucine-rich repeat molecule	alrm	Control	Acclimated	OK	15.6284	30.9886	0.987573	3.82908	5e-05	0.000610417	yes
DS10_00001849	FBgn0032296	-	CG6729	Control	Acclimated	OK	10.0232	19.8308	0.984404	3.63616	5e-05	0.000610417	yes
DS10_00011104	#N/A	#N/A	#N/A	Control	Acclimated	OK	6.67434	13.2019	0.984048	2.05475	0.0007	0.00552923	yes
DS10_00010185	FBgn0037563	-	CG11672	Control	Acclimated	OK	29.6382	58.5442	0.982069	3.25614	5e-05	0.000610417	yes
DS10_00003261	FBgn0025827	-	CG6421	Control	Acclimated	OK	50.5996	99.8741	0.980986	3.3437	5e-05	0.000610417	yes
DS10_00007977	FBgn0030897	Frequenin 1	Frq1	Control	Acclimated	OK	1.98146	3.90744	0.979661	7.53777	0.0006	0.00484548	yes
DS10_00004361	FBgn0263392	Ten-Eleven Translocation (TET) family protein	Tet	Control	Acclimated	OK	1.50703	2.96679	0.977195	2.80785	5e-05	0.000610417	yes
DS10_00005658	FBgn0003460	sine oculis	so	Control	Acclimated	OK	2.70928	5.321	0.973788	1.59515	0.0084	0.0386829	yes
DS10_00011016	FBgn0039081	Inwardly rectifying potassium channel 2	Irk2	Control	Acclimated	OK	9.76062	19.1542	0.972614	2.46943	0.00015	0.00156789	yes
DS10_00012644	FBgn0053970	-	CG33970	Control	Acclimated	OK	20.5461	40.2677	0.970755	3.48342	5e-05	0.000610417	yes
DS10_00012406	FBgn0038938	-	CG7084	Control	Acclimated	OK	6.38602	12.5115	0.970263	3.27087	5e-05	0.000610417	yes
DS10_00010556	FBgn0263390	Na[+]/H[+] hydrogen antiporter 2	Nha2	Control	Acclimated	OK	6.74255	13.1904	0.968125	2.53456	0.0001	0.0011109	yes
DS10_00005297	FBgn0000108	beta amyloid protein precursor-like	Appl	Control	Acclimated	OK	3.85518	7.53587	0.966977	2.36143	5e-05	0.000610417	yes
DS10_00011769	FBgn0053110	-	CG33110	Control	Acclimated	OK	6.25411	12.2244	0.966883	2.28765	0.00015	0.00156789	yes
DS10_00013228	FBgn0037548	-	CG7900	Control	Acclimated	OK	19.2523	37.5713	0.964601	5.00094	5e-05	0.000610417	yes
DS10_00009512	FBgn0037635	-	CG9837	Control	Acclimated	OK	5.93398	11.5754	0.963985	1.88179	0.00325	0.018683	yes
DS10_00006896	#N/A	#N/A	#N/A	Control	Acclimated	OK	92.0119	179.425	0.963485	3.52157	5e-05	0.000610417	yes
DS10_00012227	FBgn0036169	0	0	Control	Acclimated	OK	6.06514	11.8089	0.961263	2.43671	0.0001	0.0011109	yes
DS10_00002793	FBgn0005619	Histidine decarboxylase	Hdc	Control	Acclimated	OK	1.6736	3.2544	0.959439	2.18488	0.0002	0.00199702	yes
DS10_00002506	#N/A	#N/A	#N/A	Control	Acclimated	OK	7.64962	14.8507	0.957075	10.8606	5e-05	0.000610417	yes
DS10_00011087	FBgn0036560	-	CG5895	Control	Acclimated	OK	4.2215	8.19496	0.956981	2.47116	5e-05	0.000610417	yes
DS10_00006768	FBgn0033302	Cyp6a14	Cyp6a14	Control	Acclimated	OK	15.0954	29.3019	0.956885	3.35623	5e-05	0.000610417	yes
DS10_00004648	FBgn0052815	-	CG32815	Control	Acclimated	OK	1.68884	3.27568	0.955763	3.17108	0.00425	0.0230602	yes
DS10_00005783	FBgn0053147	Heparan sulfate 3-O sulfotransferase-A	Hs3st-A	Control	Acclimated	OK	3.10957	6.02117	0.95333	6.71525	5e-05	0.000610417	yes
DS10_00002943	FBgn0034886	0	0	Control	Acclimated	OK	5.13396	9.93385	0.952279	3.44865	5e-05	0.000610417	yes
DS10_00009394	FBgn0038826	Syncrip	Syp	Control	Acclimated	OK	28.1888	54.275	0.945164	16.3953	5e-05	0.000610417	yes
DS10_00006265	FBgn0027601	pudgy	pdgy	Control	Acclimated	OK	30.2604	58.0141	0.938972	3.74007	5e-05	0.000610417	yes
DS10_00005087	FBgn0030859	-	CG12990	Control	Acclimated	OK	1.22326	2.34312	0.937702	1.69886	0.00875	0.0398252	yes
DS10_00007612	FBgn0037238	-	CG1090	Control	Acclimated	OK	4.46642	8.55165	0.937084	13.5413	5e-05	0.000610417	yes
DS10_00003759	FBgn0035917	Z band alternatively spliced PDZ-motif protein 66	Zasp66	Control	Acclimated	OK	159.753	305.611	0.935857	3.78068	5e-05	0.000610417	yes
DS10_00008739	FBgn0003429	slowpoke	slo	Control	Acclimated	OK	5.05763	9.67394	0.935641	6.34044	5e-05	0.000610417	yes
DS10_00008085	FBgn0037447	Neurochondrin	Neurochondrin	Control	Acclimated	OK	10.8143	20.6453	0.932869	3.03858	5e-05	0.000610417	yes
DS10_00011091	FBgn0053258	-	CG33258	Control	Acclimated	OK	15.2151	29.0039	0.930742	4.02452	5e-05	0.000610417	yes
DS10_00010452	FBgn0023179	amontillado	amon	Control	Acclimated	OK	5.29575	10.0854	0.929361	4.46184	5e-05	0.000610417	yes
DS10_00005914	FBgn0026666	Magnetic receptor	MagR	Control	Acclimated	OK	117.032	222.722	0.928341	2.84459	5e-05	0.000610417	yes
DS10_00003950	#N/A	#N/A	#N/A	Control	Acclimated	OK	17.5479	33.3772	0.927565	17.0486	5e-05	0.000610417	yes
DS10_00003105	FBgn0259211	grainy head	grh	Control	Acclimated	OK	5.21223	9.91272	0.927381	7.29044	5e-05	0.000610417	yes
DS10_00001057	FBgn0040297	Na[+]/H[+] hydrogen exchanger 2	Nhe2	Control	Acclimated	OK	6.67467	12.6869	0.926566	5.52142	5e-05	0.000610417	yes
DS10_00012351	FBgn0053111	-	CG33111	Control	Acclimated	OK	24.5958	46.7487	0.926514	2.49506	0.0004	0.00348874	yes
DS10_00006428	FBgn0052647	-	CG32647	Control	Acclimated	OK	35.3511	67.0972	0.924496	9.27864	5e-05	0.000610417	yes
DS10_00002069	#N/A	#N/A	#N/A	Control	Acclimated	OK	1.33595	2.53309	0.923031	2.89519	0.0001	0.0011109	yes
DS10_00007097	FBgn0039911	-	CG1909	Control	Acclimated	OK	8.49699	16.1007	0.922097	3.19701	5e-05	0.000610417	yes
DS10_00007590	FBgn0010225	Gelsolin	Gel	Control	Acclimated	OK	108.384	205.285	0.921477	3.79863	5e-05	0.000610417	yes
DS10_00004962	FBgn0030101	-	CG12118	Control	Acclimated	OK	33.814	64.0424	0.921406	2.77242	5e-05	0.000610417	yes
DS10_00002916	FBgn0033464	-	CG1441	Control	Acclimated	OK	6.81337	12.9039	0.921366	2.70923	5e-05	0.000610417	yes
DS10_00004745	FBgn0031053	-	CG14223	Control	Acclimated	OK	1.94491	3.68292	0.921151	1.59571	0.00815	0.0378102	yes
DS10_00011483	FBgn0038516	Pyrroline-5-carboxylate reductase-like 2	P5cr-2	Control	Acclimated	OK	40.4438	76.4089	0.917821	3.46927	5e-05	0.000610417	yes
DS10_00008694	FBgn0035583	-	CG13704	Control	Acclimated	OK	31.9019	60.2574	0.917498	2.71184	5e-05	0.000610417	yes
DS10_00007798	#N/A	#N/A	#N/A	Control	Acclimated	OK	1.76186	3.32534	0.916405	2.12936	0.00125	0.0087922	yes
DS10_00005719	FBgn0028496	-	CG30116	Control	Acclimated	OK	1.17254	2.20981	0.914284	2.33165	5e-05	0.000610417	yes
DS10_00008588	FBgn0037976	Tachykinin	Tk	Control	Acclimated	OK	4.44273	8.35407	0.911034	2.73358	0.00015	0.00156789	yes
DS10_00001967	FBgn0032381	Maltase B1	Mal-B1	Control	Acclimated	OK	52.1113	97.8905	0.909572	3.83717	5e-05	0.000610417	yes
DS10_00009542	FBgn0039774	Ceramidase	CDase	Control	Acclimated	OK	6.75113	12.6791	0.90925	8.92243	5e-05	0.000610417	yes
DS10_00003295	FBgn0040505	Anaplastic lymphoma kinase	Alk	Control	Acclimated	OK	2.1363	4.0108	0.908775	6.00926	5e-05	0.000610417	yes
DS10_00007087	FBgn0005558	eyeless	ey	Control	Acclimated	OK	0.689452	1.29405	0.908376	1.73075	0.0104	0.0453959	yes
DS10_00001890	FBgn0032336	Allatostatin C	AstC	Control	Acclimated	OK	14.0657	26.3979	0.908239	1.56819	0.0095	0.0425774	yes
DS10_00011182	FBgn0041160	comm2	comm2	Control	Acclimated	OK	6.3384	11.8952	0.908188	2.29073	0.00025	0.00239184	yes
DS10_00005189	FBgn0025628	-	CG4199	Control	Acclimated	OK	34.6386	64.9312	0.906529	3.75705	5e-05	0.000610417	yes
DS10_00009763	#N/A	#N/A	#N/A	Control	Acclimated	OK	44.2407	82.9299	0.906518	2.70625	5e-05	0.000610417	yes
DS10_00000941	FBgn0035154	highroad	hiro	Control	Acclimated	OK	1.72287	3.22877	0.906169	2.36283	0.00095	0.00710303	yes
DS10_00005471	FBgn0034484	-	CG11044	Control	Acclimated	OK	5.35914	10.032	0.904529	4.01549	5e-05	0.000610417	yes
DS10_00004828	FBgn0052523	-	CG32523	Control	Acclimated	OK	42.9284	80.3259	0.903931	4.4751	5e-05	0.000610417	yes
DS10_00003744	FBgn0035900	ZC3H3	ZC3H3	Control	Acclimated	OK	1.8861	3.52806	0.903473	1.71608	0.0044	0.023655	yes
DS10_00011833	FBgn0040091	UDP-glycosyltransferase 58Fa	Ugt58Fa	Control	Acclimated	OK	4.62452	8.64687	0.902876	4.02557	5e-05	0.000610417	yes
DS10_00005250	FBgn0005670	Cytochrome P450-4d1	Cyp4d1	Control	Acclimated	OK	24.1362	45.1075	0.902169	3.29453	5e-05	0.000610417	yes
DS10_00006249	FBgn0030613	Rab3 GDP-GTP exchange factor	Rab3-GEF	Control	Acclimated	OK	2.27238	4.24415	0.90127	2.62652	5e-05	0.000610417	yes
DS10_00002212	#N/A	#N/A	#N/A	Control	Acclimated	OK	4.10125	7.65729	0.900768	4.21024	0.0007	0.00552923	yes
DS10_00001791	FBgn0032233	defective proboscis extension response 19	dpr19	Control	Acclimated	OK	3.42857	6.3987	0.900172	6.10842	0.0001	0.0011109	yes
DS10_00009529	FBgn0015222	Ferritin 1 heavy chain homologue	Fer1HCH	Control	Acclimated	OK	416.704	777.378	0.899594	3.35721	5e-05	0.000610417	yes
DS10_00006193	FBgn0052573	-	CG32573	Control	Acclimated	OK	25.9573	48.2801	0.895287	3.04956	5e-05	0.000610417	yes
DS10_00012642	FBgn0000099	0	0	Control	Acclimated	OK	5.39604	10.0323	0.894676	3.49272	5e-05	0.000610417	yes
DS10_00007101	FBgn0026869	Thd1	Thd1	Control	Acclimated	OK	5.86343	10.8929	0.893566	5.00657	5e-05	0.000610417	yes
DS10_00000101	FBgn0028481	-	CG4341	Control	Acclimated	OK	3.96813	7.37169	0.893536	2.89916	5e-05	0.000610417	yes
DS10_00009845	FBgn0043841	virus-induced RNA 1	vir-1	Control	Acclimated	OK	29.5293	54.718	0.889866	3.33771	0.00025	0.00239184	yes
DS10_00011233	FBgn0013949	Elastin-like	Elal	Control	Acclimated	OK	8.61923	15.962	0.889013	1.97276	0.00105	0.00767925	yes
DS10_00004481	FBgn0035245	gamma-glutamyl carboxylase	GC	Control	Acclimated	OK	2.76687	5.1235	0.888876	2.25724	0.0004	0.00348874	yes
DS10_00000736	FBgn0011294	antennal protein 5	a5	Control	Acclimated	OK	8.49416	15.7264	0.888646	2.41662	0.00125	0.0087922	yes
DS10_00005003	FBgn0030073	-	CG10962	Control	Acclimated	OK	35.4921	65.6961	0.888309	2.61627	5e-05	0.000610417	yes
DS10_00012473	FBgn0039075	-	CG4393	Control	Acclimated	OK	0.664152	1.22847	0.887282	1.79357	0.0089	0.0404099	yes
DS10_00012405	FBgn0038938	-	CG7084	Control	Acclimated	OK	8.25509	15.2419	0.884692	3.35174	5e-05	0.000610417	yes
DS10_00009513	FBgn0037635	-	CG9837	Control	Acclimated	OK	15.6444	28.8487	0.882861	1.62584	0.00635	0.0314847	yes
DS10_00006576	FBgn0000119	arrow	arr	Control	Acclimated	OK	7.55893	13.935	0.88246	3.43274	5e-05	0.000610417	yes
DS10_00680001	#N/A	#N/A	#N/A	Control	Acclimated	OK	4.03023	7.4291	0.882327	4.42558	5e-05	0.000610417	yes
DS10_00004066	FBgn0003388	shade	shd	Control	Acclimated	OK	1.2771	2.35102	0.880412	1.8453	0.0073	0.0349208	yes
DS10_00006846	FBgn0030041	-	CG12116	Control	Acclimated	OK	41.3781	76.1568	0.880103	3.02886	5e-05	0.000610417	yes
DS10_00004766	FBgn0052532	-	CG32532	Control	Acclimated	OK	2.19192	4.02544	0.876955	1.68511	0.006	0.0301156	yes
DS10_00005689	FBgn0004133	blown fuse	blow	Control	Acclimated	OK	2.77667	5.09863	0.876752	2.02553	0.00065	0.00518231	yes
DS10_00012799	FBgn0085320	-	CG34291	Control	Acclimated	OK	7085.45	13009.2	0.876605	3.25779	5e-05	0.000610417	yes
DS10_00005060	FBgn0036203	Mucin 68D	Muc68D	Control	Acclimated	OK	20.6667	37.9344	0.876201	3.97982	5e-05	0.000610417	yes
DS10_00000715	FBgn0031306	-	CG4577	Control	Acclimated	OK	19.0854	35.0197	0.875701	10.4562	5e-05	0.000610417	yes
DS10_00010723	#N/A	#N/A	#N/A	Control	Acclimated	OK	6.49557	11.9145	0.875191	3.27006	0.00145	0.00988742	yes
DS10_00003814	FBgn0023479	Tequila	teq	Control	Acclimated	OK	21.8701	40.0955	0.874479	3.45311	5e-05	0.000610417	yes
DS10_00012279	FBgn0033031	-	CG8245	Control	Acclimated	OK	14.9934	27.4656	0.873296	4.3864	5e-05	0.000610417	yes
DS10_00006543	FBgn0261041	straightjacket	stj	Control	Acclimated	OK	2.78322	5.09794	0.87316	2.59184	5e-05	0.000610417	yes
DS10_00007572	FBgn0024179	wishful thinking	wit	Control	Acclimated	OK	1.80506	3.3008	0.870766	2.71855	0.0002	0.00199702	yes
DS10_00001156	FBgn0032666	-	CG5758	Control	Acclimated	OK	28.7851	52.5862	0.869363	5.19943	5e-05	0.000610417	yes
DS10_00001359	FBgn0032957	-	CG2225	Control	Acclimated	OK	3.42205	6.25121	0.869277	2.48898	5e-05	0.000610417	yes
DS10_00003747	FBgn0086348	sepia	se	Control	Acclimated	OK	14.5871	26.598	0.866617	5.17473	5e-05	0.000610417	yes
DS10_00000741	FBgn0053126	Neural Lazarillo	NLaz	Control	Acclimated	OK	224.488	409.324	0.866604	3.49966	5e-05	0.000610417	yes
DS10_00000173	FBgn0053465	-	CG33465	Control	Acclimated	OK	1.65217	3.01055	0.865662	1.76793	0.00515	0.0268556	yes
DS10_00004907	FBgn0052695	-	CG32695	Control	Acclimated	OK	58.7441	106.934	0.864209	5.87691	5e-05	0.000610417	yes
DS10_00009925	FBgn0039530	Tusp	Tusp	Control	Acclimated	OK	1.02251	1.86037	0.863476	1.94803	0.0023	0.0142436	yes
DS10_00002859	FBgn0033558	-	CG12344	Control	Acclimated	OK	2.36048	4.28881	0.861496	1.6732	0.00665	0.032559	yes
DS10_00000352	FBgn0001137	gurken	grk	Control	Acclimated	OK	14.1282	25.6691	0.86145	2.48013	5e-05	0.000610417	yes
DS10_00009144	FBgn0039808	-	CG12071	Control	Acclimated	OK	1.58203	2.8742	0.861383	1.8612	0.00325	0.018683	yes
DS10_00011793	FBgn0037126	-	CG14567	Control	Acclimated	OK	42.1607	76.5874	0.861206	2.8718	5e-05	0.000610417	yes
DS10_00013519	FBgn0028400	Synaptotagmin 4	Syt4	Control	Acclimated	OK	4.42472	8.03775	0.861206	1.87757	0.0018	0.0117608	yes
DS10_00000067	FBgn0023489	PvuII-PstI homology 13	Pph13	Control	Acclimated	OK	2.28126	4.14279	0.860769	3.0457	0.0015	0.0101913	yes
DS10_00003361	FBgn0259246	bruchpilot	brp	Control	Acclimated	OK	3.22216	5.84763	0.859825	4.01152	5e-05	0.000610417	yes
DS10_00002780	FBgn0033484	-	CG2269	Control	Acclimated	OK	11.5048	20.8672	0.859004	7.16145	5e-05	0.000610417	yes
DS10_00007067	FBgn0024913	Activin-beta	Actbeta	Control	Acclimated	OK	2.67454	4.8469	0.857771	3.47021	5e-05	0.000610417	yes
DS10_00004418	FBgn0035308	-	CG15822	Control	Acclimated	OK	1.73827	3.14855	0.857037	2.78024	0.00035	0.00311939	yes
DS10_00005838	FBgn0034139	-	CG4927	Control	Acclimated	OK	1.91902	3.47547	0.856841	5.13531	0.0013	0.00908256	yes
DS10_00008767	#N/A	#N/A	#N/A	Control	Acclimated	OK	2.71526	4.91697	0.856677	3.11521	5e-05	0.000610417	yes
DS10_00009430	FBgn0039747	Adenosine receptor	AdoR	Control	Acclimated	OK	1.10243	1.9962	0.856564	1.66951	0.0069	0.0334165	yes
DS10_00000591	FBgn0031469	-	CG18558	Control	Acclimated	OK	1.90431	3.44333	0.854537	3.30762	5e-05	0.000610417	yes
DS10_00005999	FBgn0052683	-	CG32683	Control	Acclimated	OK	0.992127	1.79269	0.853529	3.09364	0.00215	0.0135382	yes
DS10_00006389	FBgn0065032	Actin-related protein 2/3 complex, subunit 3B	Arpc3B	Control	Acclimated	OK	9.44748	17.0574	0.852397	1.68478	0.0053	0.027379	yes
DS10_00000415	FBgn0032166	-	CG4619	Control	Acclimated	OK	11.8517	21.357	0.849613	2.91605	5e-05	0.000610417	yes
DS10_00005553	FBgn0022160	Glycerophosphate oxidase 1	Gpo1	Control	Acclimated	OK	257.388	463.546	0.848765	2.9268	5e-05	0.000610417	yes
DS10_00000588	FBgn0031473	-	CG3104	Control	Acclimated	OK	4.03859	7.27317	0.848731	3.44414	0.0001	0.0011109	yes
DS10_00008875	FBgn0264488	-	CG43896	Control	Acclimated	OK	13.0921	23.5738	0.848481	3.24115	5e-05	0.000610417	yes
DS10_00002766	FBgn0034542	Fem-1	Fem-1	Control	Acclimated	OK	16.7834	30.2039	0.847699	3.60954	5e-05	0.000610417	yes
DS10_00010693	FBgn0015323	0	0	Control	Acclimated	OK	0.895745	1.61192	0.847622	1.58042	0.0082	0.0379858	yes
DS10_00010501	FBgn0000099	0	0	Control	Acclimated	OK	8.17637	14.7031	0.84659	2.1029	0.00105	0.00767925	yes
DS10_00005149	FBgn0025391	Sarcoglycan delta	Scgdelta	Control	Acclimated	OK	2.36329	4.24862	0.846201	1.66226	0.00635	0.0314847	yes
DS10_00001560	FBgn0041092	taiman	tai	Control	Acclimated	OK	7.20907	12.9562	0.845761	4.27064	5e-05	0.000610417	yes
DS10_00004668	FBgn0003371	shaggy	sgg	Control	Acclimated	OK	22.2904	40.0315	0.844713	7.69621	5e-05	0.000610417	yes
DS10_00000629	FBgn0250835	-	CG15394	Control	Acclimated	OK	7.60119	13.6458	0.844164	1.66668	0.00635	0.0314847	yes
DS10_00011364	FBgn0004914	Hepatocyte nuclear factor 4	Hnf4	Control	Acclimated	OK	41.8899	75.1737	0.843625	3.49631	5e-05	0.000610417	yes
DS10_00000779	FBgn0051665	weary	wry	Control	Acclimated	OK	2.90463	5.20893	0.842632	5.18802	5e-05	0.000610417	yes
DS10_00009212	FBgn0023023	Collapsin Response Mediator Protein	CRMP	Control	Acclimated	OK	3.49971	6.27423	0.842205	2.518	5e-05	0.000610417	yes
DS10_00008951	FBgn0039155	Kallmann syndrome 1	Kal1	Control	Acclimated	OK	3.38614	6.06974	0.841992	1.95585	0.00145	0.00988742	yes
DS10_00007344	FBgn0042650	0	0	Control	Acclimated	OK	0.989336	1.77331	0.841916	1.87418	0.0036	0.020309	yes
DS10_00009155	FBgn0010015	Calcineurin A1	CanA1	Control	Acclimated	OK	5.62342	10.0722	0.840863	3.50742	0.00015	0.00156789	yes
DS10_00013296	FBgn0036597	-	CG4962	Control	Acclimated	OK	32.7965	58.7065	0.839977	1.81276	0.00275	0.0163916	yes
DS10_00007208	FBgn0260660	Multiplexin	Mp	Control	Acclimated	OK	5.66779	10.1435	0.839695	3.67134	5e-05	0.000610417	yes
DS10_00012487	#N/A	#N/A	#N/A	Control	Acclimated	OK	14.3156	25.6023	0.83869	6.1417	5e-05	0.000610417	yes
DS10_00007512	FBgn0016975	stoned B	stnB	Control	Acclimated	OK	12.623	22.5642	0.837979	6.49009	5e-05	0.000610417	yes
DS10_00011781	FBgn0261859	-	CG42788	Control	Acclimated	OK	4.50932	8.05301	0.836619	2.3975	0.00015	0.00156789	yes
DS10_00000050	FBgn0031258	-	CG4297	Control	Acclimated	OK	2.39516	4.27706	0.8365	2.83153	5e-05	0.000610417	yes
DS10_00000203	FBgn0028888	-	CG4168	Control	Acclimated	OK	0.897421	1.60231	0.836298	1.84665	0.0031	0.0180308	yes
DS10_00001629	FBgn0264953	Piezo	Piezo	Control	Acclimated	OK	5.82162	10.3835	0.834801	3.15358	5e-05	0.000610417	yes
DS10_00009121	FBgn0052082	Insulin receptor substrate 53 kDa	IRSp53	Control	Acclimated	OK	4.89526	8.73038	0.83466	2.45897	0.00015	0.00156789	yes
DS10_00003220	FBgn0034135	Syntrophin-like 2	Syn2	Control	Acclimated	OK	4.78945	8.52024	0.831033	4.54271	5e-05	0.000610417	yes
DS10_00004906	FBgn0030156	-	CG15247	Control	Acclimated	OK	9.36411	16.6538	0.830637	3.71186	5e-05	0.000610417	yes
DS10_00001492	#N/A	#N/A	#N/A	Control	Acclimated	OK	20.0134	35.5664	0.829551	3.35013	5e-05	0.000610417	yes
DS10_00011979	FBgn0037933	Heme oxygenase	Ho	Control	Acclimated	OK	22.2344	39.4786	0.82828	2.57958	5e-05	0.000610417	yes
DS10_00009253	FBgn0039155	Kallmann syndrome 1	Kal1	Control	Acclimated	OK	6.74897	11.9584	0.82528	2.48115	0.00015	0.00156789	yes
DS10_00008305	FBgn0037853	-	CG14696	Control	Acclimated	OK	1.86922	3.31159	0.82509	1.64611	0.0086	0.0393527	yes
DS10_00007244	FBgn0035767	Cln7	Cln7	Control	Acclimated	OK	7.69072	13.6217	0.824719	2.53032	0.0001	0.0011109	yes
DS10_00013131	FBgn0039165	-	CG6204	Control	Acclimated	OK	12.9306	22.8816	0.823398	4.04326	5e-05	0.000610417	yes
DS10_00009732	FBgn0038475	Keap1	Keap1	Control	Acclimated	OK	3.6256	6.40825	0.82171	2.02348	0.0019	0.0122773	yes
DS10_00012740	FBgn0031808	Neprilysin-like 5	Nepl5	Control	Acclimated	OK	2.25583	3.98547	0.821093	2.01124	0.0027	0.0161862	yes
DS10_00004608	FBgn0035131	methuselah-like 9	mthl9	Control	Acclimated	OK	5.24108	9.25772	0.820794	3.60746	5e-05	0.000610417	yes
DS10_00009848	#N/A	#N/A	#N/A	Control	Acclimated	OK	2.25088	3.97584	0.820775	1.54544	0.01055	0.045816	yes
DS10_00003598	FBgn0085434	Na channel protein 60E	NaCP60E	Control	Acclimated	OK	3.22691	5.69955	0.820693	3.5849	5e-05	0.000610417	yes
DS10_00006869	FBgn0030485	-	CG1998	Control	Acclimated	OK	4.74124	8.36004	0.818246	3.01723	0.00025	0.00239184	yes
DS10_00008390	FBgn0052628	0	0	Control	Acclimated	OK	4.41123	7.76762	0.81629	2.84102	5e-05	0.000610417	yes
DS10_00004593	FBgn0035144	Kahuli	Kah	Control	Acclimated	OK	3.45138	6.07673	0.816122	3.17691	0.00025	0.00239184	yes
DS10_00011705	FBgn0038262	-	CG14857	Control	Acclimated	OK	3.68204	6.47915	0.815298	3.47947	5e-05	0.000610417	yes
DS10_00004680	FBgn0259150	Otopetrin-like c	OtopLc	Control	Acclimated	OK	0.693738	1.22045	0.814948	1.58661	0.00985	0.0436454	yes
DS10_00003820	FBgn0263456	nervous wreck	nwk	Control	Acclimated	OK	7.955	13.9705	0.812445	3.37928	5e-05	0.000610417	yes
DS10_00008184	FBgn0029810	-	CG12239	Control	Acclimated	OK	4.01256	7.04336	0.811739	2.58148	5e-05	0.000610417	yes
DS10_00006834	FBgn0029837	Tetraspanin 5D	Tsp5D	Control	Acclimated	OK	9.18524	16.1165	0.811152	4.45866	5e-05	0.000610417	yes
DS10_00003541	FBgn0034200	Growth-blocking peptide 2	Gbp2	Control	Acclimated	OK	83.9728	147.333	0.811084	3.13265	5e-05	0.000610417	yes
DS10_00010788	FBgn0038693	uncoordinated 79	unc79	Control	Acclimated	OK	2.81338	4.9311	0.809604	2.53904	0.00015	0.00156789	yes
DS10_00001654	#N/A	#N/A	#N/A	Control	Acclimated	OK	9.56987	16.7694	0.80926	3.34106	5e-05	0.000610417	yes
DS10_00006142	FBgn0085427	-	CG34398	Control	Acclimated	OK	2.75611	4.8282	0.80885	4.44476	5e-05	0.000610417	yes
DS10_00011955	FBgn0016754	six-banded	sba	Control	Acclimated	OK	4.00259	7.01136	0.808759	2.11349	0.0004	0.00348874	yes
DS10_00007689	FBgn0026755	UDP-glycosyltransferase 37b1	Ugt37b1	Control	Acclimated	OK	6.13597	10.7184	0.804728	4.31921	5e-05	0.000610417	yes
DS10_00007464	FBgn0052626	AMP deaminase	AMPdeam	Control	Acclimated	OK	55.5734	97.049	0.804318	3.05531	5e-05	0.000610417	yes
DS10_00005241	#N/A	#N/A	#N/A	Control	Acclimated	OK	16.3318	28.5056	0.803561	2.64419	5e-05	0.000610417	yes
DS10_00009114	FBgn0036147	procollagen lysyl hydroxylase	Plod	Control	Acclimated	OK	12.3441	21.495	0.800176	2.92901	5e-05	0.000610417	yes
DS10_00002801	FBgn0033504	CAP	CAP	Control	Acclimated	OK	9.76103	16.9827	0.798962	3.53002	5e-05	0.000610417	yes
DS10_00004560	FBgn0035176	-	CG13905	Control	Acclimated	OK	93.8325	163.238	0.798821	2.99922	5e-05	0.000610417	yes
DS10_00009630	FBgn0086901	0	0	Control	Acclimated	OK	4.30037	7.47885	0.798356	2.46793	5e-05	0.000610417	yes
DS10_00008902	FBgn0016122	Angiotensin-converting enzyme-related	Acer	Control	Acclimated	OK	138.567	240.908	0.797899	7.31467	5e-05	0.000610417	yes
DS10_00006553	FBgn0085265	-	CG34236	Control	Acclimated	OK	15.5112	26.951	0.79703	2.3687	0.00025	0.00239184	yes
DS10_00013503	FBgn0046874	PFTAIRE-interacting factor 1B	Pif1B	Control	Acclimated	OK	74.1856	128.891	0.796943	3.03613	5e-05	0.000610417	yes
DS10_00002130	FBgn0005631	roundabout 1	robo1	Control	Acclimated	OK	0.811509	1.40965	0.796653	1.72864	0.00785	0.0368008	yes
DS10_00006696	FBgn0033250	-	CG14762	Control	Acclimated	OK	6.31959	10.9744	0.796244	2.3311	0.00015	0.00156789	yes
DS10_00013381	FBgn0031081	Neprilysin 3	Nep3	Control	Acclimated	OK	4.03607	7.00454	0.795338	2.29889	0.00035	0.00311939	yes
DS10_00011691	#N/A	#N/A	#N/A	Control	Acclimated	OK	4039120	7003960	0.794132	2.17232	0.00255	0.0154151	yes
DS10_00013362	FBgn0036891	-	CG9372	Control	Acclimated	OK	21.9501	38.0487	0.79362	3.11466	5e-05	0.000610417	yes
DS10_00012616	FBgn0013984	0	0	Control	Acclimated	OK	6.09594	10.5666	0.793597	7.38095	5e-05	0.000610417	yes
DS10_00008182	FBgn0029804	-	CG3097	Control	Acclimated	OK	4.57271	7.92093	0.792619	2.69547	5e-05	0.000610417	yes
DS10_00002572	FBgn0016684	Na[+]-dependent inorganic phosphate cotransporter	NaPi-T	Control	Acclimated	OK	32.5685	56.4141	0.792581	2.86361	5e-05	0.000610417	yes
DS10_00012100	FBgn0037521	-	CG2993	Control	Acclimated	OK	1.3194	2.28364	0.791448	2.02926	0.0024	0.0147075	yes
DS10_00010575	FBgn0039087	-	CG10168	Control	Acclimated	OK	2.91419	5.03981	0.790275	3.48407	5e-05	0.000610417	yes
DS10_00004472	FBgn0035251	Vesicle trafficking 1	Vta1	Control	Acclimated	OK	48.4234	83.7246	0.789949	2.82003	5e-05	0.000610417	yes
DS10_00010116	FBgn0261262	-	CG42613	Control	Acclimated	OK	3.60997	6.23846	0.789204	2.21092	0.0017	0.0113044	yes
DS10_00004187	FBgn0035696	Bestrophin 2	Best2	Control	Acclimated	OK	15.683	27.1006	0.789124	3.22202	5e-05	0.000610417	yes
DS10_00003038	FBgn0015040	Cytochrome P450-9c1	Cyp9c1	Control	Acclimated	OK	2.32567	4.01872	0.789085	1.67354	0.00655	0.0322039	yes
DS10_00013302	FBgn0026418	Hsc70Cb	Hsc70Cb	Control	Acclimated	OK	3.60353	6.22194	0.787954	1.93509	0.0018	0.0117608	yes
DS10_00004781	FBgn0259834	outsiders	out	Control	Acclimated	OK	11.8152	20.3976	0.787755	3.13424	5e-05	0.000610417	yes
DS10_00002385	FBgn0033981	Cyp6a21	Cyp6a21	Control	Acclimated	OK	10.0521	17.3392	0.786541	2.15345	0.0034	0.019438	yes
DS10_00007820	FBgn0011293	antennal protein 10	a10	Control	Acclimated	OK	12.6856	21.8797	0.786403	1.63195	0.0099	0.0438048	yes
DS10_00002275	FBgn0260775	DnaJ-like-60	DnaJ-60	Control	Acclimated	OK	40.6546	70.1104	0.786209	2.77801	5e-05	0.000610417	yes
DS10_00003882	FBgn0016081	furry	fry	Control	Acclimated	OK	13.5103	23.2755	0.784749	3.03734	5e-05	0.000610417	yes
DS10_00008253	FBgn0038484	-	CG5246	Control	Acclimated	OK	3.78734	6.52367	0.784499	1.88949	0.0109	0.0469662	yes
DS10_00012078	FBgn0051221	-	CG31221	Control	Acclimated	OK	22.3416	38.4738	0.784146	1.60424	0.01155	0.0488466	yes
DS10_00004320	FBgn0037015	crimpy	cmpy	Control	Acclimated	OK	4.96567	8.54874	0.783723	2.30177	0.002	0.0127913	yes
DS10_00011461	FBgn0014380	Rho-like	RhoL	Control	Acclimated	OK	24.1688	41.5939	0.783223	2.57606	5e-05	0.000610417	yes
DS10_00002927	FBgn0052834	-	CG32834	Control	Acclimated	OK	41.969	72.1905	0.782484	2.69547	5e-05	0.000610417	yes
DS10_00010969	FBgn0036875	-	CG9449	Control	Acclimated	OK	10.3956	17.88	0.782368	3.01092	5e-05	0.000610417	yes
DS10_00012790	FBgn0052082	Insulin receptor substrate 53 kDa	IRSp53	Control	Acclimated	OK	8.00657	13.7621	0.781448	2.51621	5e-05	0.000610417	yes
DS10_00004535	FBgn0035192	-	CG9194	Control	Acclimated	OK	1.6712	2.86772	0.779016	1.5755	0.00805	0.0374761	yes
DS10_00008994	FBgn0010383	Cytochrome P450-18a1	Cyp18a1	Control	Acclimated	OK	5.29972	9.08651	0.777811	1.87134	0.00185	0.0120205	yes
DS10_00013450	FBgn0037515	Serine protease 7	Sp7	Control	Acclimated	OK	80.5327	137.877	0.775735	2.60706	5e-05	0.000610417	yes
DS10_00001349	FBgn0032946	nervana 3	nrv3	Control	Acclimated	OK	33.7828	57.8148	0.775151	15.0982	5e-05	0.000610417	yes
DS10_00002653	FBgn0050021	menage a trois	metro	Control	Acclimated	OK	6.33823	10.8458	0.774985	2.26504	0.0004	0.00348874	yes
DS10_00008151	FBgn0262580	-	CG43120	Control	Acclimated	OK	11.8668	20.2905	0.773878	4.15651	0.0003	0.0027685	yes
DS10_00001277	FBgn0032772	-	CG17350	Control	Acclimated	OK	3.38591	5.78904	0.773783	1.68888	0.00685	0.0332259	yes
DS10_00011164	#N/A	#N/A	#N/A	Control	Acclimated	OK	6.59734	11.2791	0.773693	1.91934	0.00245	0.014897	yes
DS10_00001962	FBgn0264815	Phosphodiesterase 1c	Pde1c	Control	Acclimated	OK	6.13491	10.4879	0.773612	1.92279	0.0012	0.00852364	yes
DS10_00006294	FBgn0030332	-	CG9360	Control	Acclimated	OK	50.3579	86.0862	0.773564	2.90116	5e-05	0.000610417	yes
DS10_00005611	FBgn0033113	Serpin 42Dc	Spn42Dc	Control	Acclimated	OK	16.8375	28.7755	0.773163	4.66929	5e-05	0.000610417	yes
DS10_00004634	FBgn0052476	methuselah-like 14	mthl14	Control	Acclimated	OK	5.86795	10.0274	0.773021	4.15898	5e-05	0.000610417	yes
DS10_00001112	FBgn0011274	Dorsal-related immunity factor	Dif	Control	Acclimated	OK	9.55603	16.3189	0.77206	2.01099	0.0024	0.0147075	yes
DS10_00004731	FBgn0030052	-	CG12065	Control	Acclimated	OK	21.4699	36.6425	0.771204	2.92098	5e-05	0.000610417	yes
DS10_00003047	FBgn0035049	Matrix metalloproteinase 1	Mmp1	Control	Acclimated	OK	13.5828	23.0839	0.765106	2.41088	5e-05	0.000610417	yes
DS10_00002892	FBgn0042135	-	CG18812	Control	Acclimated	OK	69.802	118.55	0.764151	7.73835	5e-05	0.000610417	yes
DS10_00004988	FBgn0041629	Hexosaminidase 2	Hexo2	Control	Acclimated	OK	18.4814	31.3209	0.761051	2.48235	5e-05	0.000610417	yes
DS10_00002557	FBgn0033958	jet fuel	jef	Control	Acclimated	OK	5.03374	8.53068	0.761029	2.09486	0.0008	0.0061735	yes
DS10_00001638	FBgn0032484	kekkon 4	kek4	Control	Acclimated	OK	4.27946	7.25083	0.760718	2.55187	0.0005	0.00415603	yes
DS10_00013514	FBgn0032615	-	CG6012	Control	Acclimated	OK	29.0954	49.2114	0.758203	1.97453	0.0008	0.0061735	yes
DS10_00001341	FBgn0032940	Mondo	Mondo	Control	Acclimated	OK	20.0281	33.8055	0.755236	3.08599	5e-05	0.000610417	yes
DS10_00010612	FBgn0039026	-	CG7029	Control	Acclimated	OK	20.0318	33.8068	0.755026	4.09508	5e-05	0.000610417	yes
DS10_00007223	FBgn0259173	cornetto	corn	Control	Acclimated	OK	1.9572	3.30252	0.754779	1.97522	0.00145	0.00988742	yes
DS10_00003876	FBgn0036015	-	CG3088	Control	Acclimated	OK	17.1323	28.874	0.753048	5.29658	0.0003	0.0027685	yes
DS10_00002789	FBgn0033494	KCNQ potassium channel	KCNQ	Control	Acclimated	OK	6.75384	11.3753	0.752118	2.98945	5e-05	0.000610417	yes
DS10_00002451	FBgn0050035	Trehalose transporter 1-1	Tret1-1	Control	Acclimated	OK	71.079	119.711	0.752065	2.89815	5e-05	0.000610417	yes
DS10_00000246	FBgn0031697	-	CG14024	Control	Acclimated	OK	1.74372	2.93584	0.751608	2.64647	0.0027	0.0161862	yes
DS10_00001977	FBgn0014019	Rhodopsin 5	Rh5	Control	Acclimated	OK	111.659	187.799	0.750089	2.98846	5e-05	0.000610417	yes
DS10_00000505	FBgn0032600	Bub3 interacting GLEBS and Zinc finger domain protein	BuGZ	Control	Acclimated	OK	17.7836	29.9069	0.749931	4.61757	5e-05	0.000610417	yes
DS10_00003728	FBgn0035880	CUB and LDLa domain	Culd	Control	Acclimated	OK	10.0779	16.936	0.7489	2.51971	5e-05	0.000610417	yes
DS10_00007420	FBgn0039883	Rho GTPase activating protein at 100F	RhoGAP100F	Control	Acclimated	OK	1.68975	2.8386	0.748364	3.97268	5e-05	0.000610417	yes
DS10_00005164	FBgn0023518	trithorax-related	trr	Control	Acclimated	OK	4.94328	8.30179	0.747953	2.75329	5e-05	0.000610417	yes
DS10_00003553	#N/A	#N/A	#N/A	Control	Acclimated	OK	1.77944	2.98174	0.744734	1.66644	0.01	0.0440809	yes
DS10_00001717	FBgn0000153	black	b	Control	Acclimated	OK	77.385	129.655	0.744548	2.82888	5e-05	0.000610417	yes
DS10_00004011	FBgn0036381	-	CG8745	Control	Acclimated	OK	40.7764	68.2618	0.743343	2.82487	5e-05	0.000610417	yes
DS10_00006874	FBgn0030237	-	CG15209	Control	Acclimated	OK	345.101	577.532	0.742882	2.711	5e-05	0.000610417	yes
DS10_00006888	FBgn0263705	Myosin 10A	Myo10A	Control	Acclimated	OK	2.7086	4.52835	0.741439	1.70365	0.0043	0.0232507	yes
DS10_00009693	FBgn0038631	-	CG7695	Control	Acclimated	OK	24.4757	40.9033	0.740866	2.38374	0.00035	0.00311939	yes
DS10_00003577	FBgn0034229	-	CG4847	Control	Acclimated	OK	52.6175	87.7872	0.73847	3.1013	5e-05	0.000610417	yes
DS10_00007106	FBgn0016126	Calcium/calmodulin-dependent protein kinase I	CaMKI	Control	Acclimated	OK	196.651	328.018	0.738137	4.27495	5e-05	0.000610417	yes
DS10_00002224	FBgn0034618	-	CG9485	Control	Acclimated	OK	33.0377	55.086	0.737572	2.73232	5e-05	0.000610417	yes
DS10_00012537	FBgn0038631	-	CG7695	Control	Acclimated	OK	204.957	341.314	0.735782	2.81312	5e-05	0.000610417	yes
DS10_00011603	FBgn0051272	-	CG31272	Control	Acclimated	OK	5.54902	9.23959	0.735595	2.44619	0.0002	0.00199702	yes
DS10_00006754	FBgn0014469	Cytochrome P450-4e2	Cyp4e2	Control	Acclimated	OK	26.8759	44.7401	0.735254	3.37324	5e-05	0.000610417	yes
DS10_00007370	FBgn0039840	pH-sensitive chloride channel 2	pHCl-2	Control	Acclimated	OK	2.33952	3.89445	0.735208	1.76613	0.0052	0.0270562	yes
DS10_00001960	#N/A	#N/A	#N/A	Control	Acclimated	OK	13.6616	22.7409	0.735168	2.58271	5e-05	0.000610417	yes
DS10_00006647	FBgn0033767	-	CG13148	Control	Acclimated	OK	5.33299	8.87645	0.735039	1.83669	0.0046	0.0244915	yes
DS10_00006359	FBgn0030796	-	CG4829	Control	Acclimated	OK	3.24185	5.39524	0.73487	4.32557	0.0008	0.0061735	yes
DS10_00000211	FBgn0045842	yuri gagarin	yuri	Control	Acclimated	OK	4.06236	6.76076	0.734866	2.57609	0.0003	0.0027685	yes
DS10_00000259	FBgn0031683	-	CG4230	Control	Acclimated	OK	12.3767	20.573	0.733122	2.19133	0.0006	0.00484548	yes
DS10_00002495	FBgn0033913	-	CG8468	Control	Acclimated	OK	5.49579	9.1122	0.729473	1.5995	0.0068	0.0331204	yes
DS10_00010106	FBgn0038658	-	CG14292	Control	Acclimated	OK	39.7035	65.7989	0.728799	1.88364	0.00115	0.00820578	yes
DS10_00004782	FBgn0031011	-	CG8034	Control	Acclimated	OK	17.014	28.1928	0.728608	2.93656	5e-05	0.000610417	yes
DS10_00006755	FBgn0002570	Maltase A1	Mal-A1	Control	Acclimated	OK	441.922	731.949	0.727952	2.41302	0.00015	0.00156789	yes
DS10_00011658	FBgn0038172	Adenosine deaminase-related growth factor D	Adgf-D	Control	Acclimated	OK	12.5526	20.788	0.727765	2.32376	5e-05	0.000610417	yes
DS10_00003532	FBgn0050460	-	CG30460	Control	Acclimated	OK	3.78159	6.26198	0.727626	2.4678	5e-05	0.000610417	yes
DS10_00003785	FBgn0263930	division abnormally delayed	dally	Control	Acclimated	OK	18.5409	30.6823	0.726695	4.57023	5e-05	0.000610417	yes
DS10_00012353	FBgn0016061	sidestep	side	Control	Acclimated	OK	0.909115	1.50401	0.726283	2.12451	0.00815	0.0378102	yes
DS10_00001016	FBgn0032809	-	CG13078	Control	Acclimated	OK	20.2855	33.558	0.726209	2.50652	5e-05	0.000610417	yes
DS10_00011869	FBgn0037933	Heme oxygenase	Ho	Control	Acclimated	OK	21.0385	34.8008	0.72609	2.22499	0.0002	0.00199702	yes
DS10_00005871	FBgn0259110	mind-meld	mmd	Control	Acclimated	OK	2.86735	4.74122	0.725541	4.21234	5e-05	0.000610417	yes
DS10_00004424	FBgn0035300	-	CG1139	Control	Acclimated	OK	11.3616	18.7674	0.724058	3.14544	0.00015	0.00156789	yes
DS10_00002280	FBgn0264299	-	CG43777	Control	Acclimated	OK	2.22194	3.66819	0.723246	2.78458	0.00075	0.00584053	yes
DS10_00005922	FBgn0030697	-	CG8565	Control	Acclimated	OK	11.3868	18.7942	0.722922	2.99782	5e-05	0.000610417	yes
DS10_00000004	FBgn0025683	-	CG3164	Control	Acclimated	OK	76.8738	126.82	0.722218	2.89472	5e-05	0.000610417	yes
DS10_00002209	FBgn0265191	Glycogenin	Gyg	Control	Acclimated	OK	45.2329	74.5862	0.721536	3.35301	5e-05	0.000610417	yes
DS10_00012776	#N/A	#N/A	#N/A	Control	Acclimated	OK	7.92928	13.0727	0.721292	8.59356	5e-05	0.000610417	yes
DS10_00011694	FBgn0039085	-	CG10170	Control	Acclimated	OK	1.42306	2.34429	0.720155	2.90266	0.0001	0.0011109	yes
DS10_00001723	FBgn0053307	-	CG33307	Control	Acclimated	OK	55.1163	90.7439	0.719322	3.58245	0.0001	0.0011109	yes
DS10_00005876	FBgn0030707	-	CG8916	Control	Acclimated	OK	2.11248	3.47684	0.718841	2.2821	0.00255	0.0154151	yes
DS10_00005496	FBgn0265194	Transient receptor potential cation channel, subfamily M	Trpm	Control	Acclimated	OK	8.64589	14.2239	0.718226	2.64435	5e-05	0.000610417	yes
DS10_00010425	#N/A	#N/A	#N/A	Control	Acclimated	OK	12.6194	20.7473	0.717286	6.64201	0.00345	0.0196759	yes
DS10_00003828	FBgn0035976	Peptidoglycan recognition protein LC	PGRP-LC	Control	Acclimated	OK	5.7593	9.46816	0.71719	4.55626	5e-05	0.000610417	yes
DS10_00005248	FBgn0023541	Cyp4d14	Cyp4d14	Control	Acclimated	OK	11.3135	18.5951	0.716872	3.1291	0.0002	0.00199702	yes
DS10_00000967	FBgn0032850	Kua	Kua	Control	Acclimated	OK	11.1386	18.3028	0.716492	1.903	0.0012	0.00852364	yes
DS10_00010343	FBgn0036875	-	CG9449	Control	Acclimated	OK	12.3453	20.2829	0.716302	2.90421	5e-05	0.000610417	yes
DS10_00007206	FBgn0261283	Sterol regulatory element binding protein	SREBP	Control	Acclimated	OK	41.5785	68.2973	0.715992	2.84579	5e-05	0.000610417	yes
DS10_00013330	FBgn0037363	Autophagy-related 17	Atg17	Control	Acclimated	OK	11.7408	19.2752	0.715223	2.70692	5e-05	0.000610417	yes
DS10_00008086	FBgn0037447	Neurochondrin	Neurochondrin	Control	Acclimated	OK	8.67562	14.2407	0.714984	2.18851	0.0001	0.0011109	yes
DS10_00007655	FBgn0027339	jim	jim	Control	Acclimated	OK	2.39333	3.92793	0.714755	1.63889	0.00675	0.0329111	yes
DS10_00009963	FBgn0015011	Adenosylhomocysteinase like 2	AhcyL2	Control	Acclimated	OK	10.3695	17.0164	0.714576	2.79839	0.00045	0.00383913	yes
DS10_00003752	FBgn0262508	-	CG43078	Control	Acclimated	OK	27.2652	44.7382	0.714449	2.66786	5e-05	0.000610417	yes
DS10_00007119	FBgn0039900	Synaptotagmin 7	Syt7	Control	Acclimated	OK	13.6022	22.3177	0.714348	7.23991	5e-05	0.000610417	yes
DS10_00000672	FBgn0011603	inebriated	ine	Control	Acclimated	OK	7.30456	11.9735	0.71297	2.53047	0.0001	0.0011109	yes
DS10_00007507	FBgn0040030	0	0	Control	Acclimated	OK	9.17024	15.0309	0.7129	1.70681	0.00425	0.0230602	yes
DS10_00013129	#N/A	#N/A	#N/A	Control	Acclimated	OK	5.01886	8.22348	0.71239	2.40305	0.00075	0.00584053	yes
DS10_00009604	FBgn0000244	blistery	by	Control	Acclimated	OK	25.4971	41.7605	0.711807	3.73645	5e-05	0.000610417	yes
DS10_00010312	FBgn0037684	Serine racemase	Srr	Control	Acclimated	OK	10.398	17.025	0.711353	2.8285	5e-05	0.000610417	yes
DS10_00003474	FBgn0050403	-	CG30403	Control	Acclimated	OK	16.4123	26.8655	0.710979	1.94851	0.00135	0.00935521	yes
DS10_00000046	FBgn0004583	expanded	ex	Control	Acclimated	OK	4.45995	7.29059	0.709006	2.20019	0.00035	0.00311939	yes
DS10_00001317	FBgn0039594	snustorr	snu	Control	Acclimated	OK	28.9808	47.3558	0.708444	3.86915	5e-05	0.000610417	yes
DS10_00007166	FBgn0036980	Rho-related BTB domain containing	RhoBTB	Control	Acclimated	OK	31.8174	51.9641	0.707699	2.75356	5e-05	0.000610417	yes
DS10_00012035	FBgn0261928	-	CG42795	Control	Acclimated	OK	1.69543	2.76851	0.70746	3.0321	5e-05	0.000610417	yes
DS10_00010025	FBgn0004575	Synapsin	Syn	Control	Acclimated	OK	3.33707	5.44502	0.706355	1.68873	0.00405	0.0221933	yes
DS10_00002059	FBgn0012051	Calpain-A	CalpA	Control	Acclimated	OK	14.3681	23.4127	0.704422	2.58385	5e-05	0.000610417	yes
DS10_00010104	FBgn0038654	-	CG14298	Control	Acclimated	OK	15.9586	26.0023	0.704308	8.50376	0.0002	0.00199702	yes
DS10_00001113	FBgn0011274	Dorsal-related immunity factor	Dif	Control	Acclimated	OK	3.90833	6.36808	0.704307	2.22118	0.00055	0.00451954	yes
DS10_00003335	FBgn0015037	Cytochrome P450-4p1	Cyp4p1	Control	Acclimated	OK	9.34687	15.2283	0.704196	3.92686	5e-05	0.000610417	yes
DS10_00007081	FBgn0025726	unc-13	unc-13	Control	Acclimated	OK	4.88112	7.95081	0.703889	6.87054	5e-05	0.000610417	yes
DS10_00001228	FBgn0015772	Numb-associated kinase	Nak	Control	Acclimated	OK	12.5278	20.4005	0.703469	2.76944	5e-05	0.000610417	yes
DS10_00007323	FBgn0011764	0	0	Control	Acclimated	OK	69.6731	113.388	0.702596	2.71803	5e-05	0.000610417	yes
DS10_00009401	#N/A	#N/A	#N/A	Control	Acclimated	OK	1824.59	2969.37	0.702581	3.13056	0.0001	0.0011109	yes
DS10_00004952	FBgn0260789	multi sex combs	mxc	Control	Acclimated	OK	7.05013	11.4711	0.702282	2.80027	5e-05	0.000610417	yes
DS10_00003376	FBgn0033438	Matrix metalloproteinase 2	Mmp2	Control	Acclimated	OK	7.06706	11.4986	0.702277	1.9556	0.00095	0.00710303	yes
DS10_00009911	FBgn0053547	Rab3 interacting molecule	Rim	Control	Acclimated	OK	0.731458	1.19011	0.702245	1.68219	0.00675	0.0329111	yes
DS10_00005185,DS10_00005186	#N/A	#N/A	#N/A	Control	Acclimated	OK	4.82452	7.84928	0.702174	1.91546	0.00065	0.00518231	yes
DS10_00009595	FBgn0027579	minotaur	mino	Control	Acclimated	OK	117.402	190.926	0.701551	3.05747	5e-05	0.000610417	yes
DS10_00004428	FBgn0262110	0	0	Control	Acclimated	OK	6.6461	10.806	0.701257	2.9211	5e-05	0.000610417	yes
DS10_00009893	FBgn0036862	Glycogen binding subunit 76A	Gbs-76A	Control	Acclimated	OK	12.7877	20.7701	0.699759	2.64286	5e-05	0.000610417	yes
DS10_00011362	FBgn0004914	Hepatocyte nuclear factor 4	Hnf4	Control	Acclimated	OK	11.8254	19.2067	0.69972	5.46699	0.00035	0.00311939	yes
DS10_00006373	FBgn0030808	Rho GTPase activating protein at 15B	RhoGAP15B	Control	Acclimated	OK	6.41663	10.4216	0.699686	3.35722	5e-05	0.000610417	yes
DS10_00007287	FBgn0003301	rutabaga	rut	Control	Acclimated	OK	4.06957	6.60834	0.699412	2.29328	0.00025	0.00239184	yes
DS10_00004555	#N/A	#N/A	#N/A	Control	Acclimated	OK	17.3761	28.1887	0.698011	3.61937	5e-05	0.000610417	yes
DS10_00009514	FBgn0261015	PFTAIRE-interacting factor 1A	Pif1A	Control	Acclimated	OK	23.1484	37.5431	0.697637	2.85446	5e-05	0.000610417	yes
DS10_00001362	FBgn0051619	no long nerve cord	nolo	Control	Acclimated	OK	2.26032	3.66457	0.697118	3.06589	0.0006	0.00484548	yes
DS10_00003537	FBgn0034194	-	CG15611	Control	Acclimated	OK	12.5606	20.3554	0.696507	3.51556	5e-05	0.000610417	yes
DS10_00006646	FBgn0033769	-	CG8768	Control	Acclimated	OK	39.153	63.441	0.696293	2.74089	5e-05	0.000610417	yes
DS10_00003366	FBgn0033426	-	CG1814	Control	Acclimated	OK	23.521	38.1089	0.696179	3.05214	5e-05	0.000610417	yes
DS10_00006803	FBgn0033337	-	CG8272	Control	Acclimated	OK	13.5611	21.9708	0.696111	2.80995	5e-05	0.000610417	yes
DS10_00010641	FBgn0037565	-	CG9626	Control	Acclimated	OK	2.2291	3.6114	0.696097	2.37287	0.001	0.00738849	yes
DS10_00001964	#N/A	#N/A	#N/A	Control	Acclimated	OK	236.196	382.587	0.695801	1.91256	0.00195	0.0125313	yes
DS10_00001564	FBgn0028433	0	0	Control	Acclimated	OK	137.597	222.855	0.695654	2.53719	5e-05	0.000610417	yes
DS10_00008652	FBgn0040259	UDP-glycosyltransferase 86Da	Ugt86Da	Control	Acclimated	OK	21.1553	34.2477	0.694989	2.61522	5e-05	0.000610417	yes
DS10_00004690	FBgn0029769	fra mauro	frma	Control	Acclimated	OK	12.9132	20.9015	0.694767	2.55697	5e-05	0.000610417	yes
DS10_00006016	FBgn0031110	Odorant-binding protein 19b	Obp19b	Control	Acclimated	OK	17.2798	27.9611	0.694334	2.6325	0.0003	0.0027685	yes
DS10_00013035	FBgn0037239	Sideroflexin 1/3	Sfxn1-3	Control	Acclimated	OK	27.6673	44.729	0.693028	1.88903	0.00145	0.00988742	yes
DS10_00003083	FBgn0028494	-	CG6424	Control	Acclimated	OK	21.2599	34.36	0.692595	2.62709	5e-05	0.000610417	yes
DS10_00000527	FBgn0031530	Polypeptide N-Acetylgalactosaminyltransferase 2	Pgant2	Control	Acclimated	OK	3.4638	5.59751	0.692429	1.716	0.00505	0.0264518	yes
DS10_00002077	FBgn0020307	defective proventriculus	dve	Control	Acclimated	OK	2.76291	4.46401	0.692151	2.23294	0.00125	0.0087922	yes
DS10_00007084	FBgn0039938	Sox102F	Sox102F	Control	Acclimated	OK	19.9607	32.2463	0.691974	4.98022	5e-05	0.000610417	yes
DS10_00011095	FBgn0259140	-	CG42255	Control	Acclimated	OK	1.07568	1.73749	0.691752	2.16052	0.00055	0.00451954	yes
DS10_00002877	#N/A	#N/A	#N/A	Control	Acclimated	OK	2.07378	3.34562	0.69001	3.16491	0.0025	0.0151519	yes
DS10_00004862	FBgn0026323	TGF-beta activated kinase 1	Tak1	Control	Acclimated	OK	24.4378	39.4221	0.689888	4.83966	5e-05	0.000610417	yes
DS10_00000416	FBgn0032167	-	CG5853	Control	Acclimated	OK	25.8703	41.732	0.689859	2.53381	5e-05	0.000610417	yes
DS10_00006761	FBgn0033294	Maltase A4	Mal-A4	Control	Acclimated	OK	19.5499	31.5158	0.68891	2.46922	5e-05	0.000610417	yes
DS10_00011699	FBgn0051145	-	CG31145	Control	Acclimated	OK	25.1328	40.4933	0.688112	2.21852	0.0002	0.00199702	yes
DS10_00007586	FBgn0037218	auxilin	aux	Control	Acclimated	OK	23.4743	37.8012	0.687348	4.21122	5e-05	0.000610417	yes
DS10_00005784	FBgn0034387	Cyp12b2	Cyp12b2	Control	Acclimated	OK	3.89921	6.27208	0.68576	2.05664	0.00355	0.0200632	yes
DS10_00005602	FBgn0014028	Succinate dehydrogenase, subunit B (iron-sulfur)	SdhB	Control	Acclimated	OK	301.824	485.483	0.685715	2.56476	5e-05	0.000610417	yes
DS10_00005213	FBgn0260753	Pigment-dispersing factor receptor	Pdfr	Control	Acclimated	OK	4.96129	7.97856	0.685414	1.93481	0.0023	0.0142436	yes
DS10_00005006	FBgn0259734	Nostrin	Nost	Control	Acclimated	OK	26.0434	41.8783	0.685287	3.43322	5e-05	0.000610417	yes
DS10_00005915	FBgn0030676	-	CG12379	Control	Acclimated	OK	15.8781	25.5041	0.683691	1.68441	0.0078	0.0366948	yes
DS10_00006001	FBgn0028480	-	CG17841	Control	Acclimated	OK	94.3249	151.457	0.6832	3.30926	5e-05	0.000610417	yes
DS10_00000769	FBgn0264494	-	CG17646	Control	Acclimated	OK	27.7178	44.4843	0.682483	4.7996	5e-05	0.000610417	yes
DS10_00006718	FBgn0263593	Lipin	Lpin	Control	Acclimated	OK	29.0332	46.5903	0.682326	3.34556	5e-05	0.000610417	yes
DS10_00010400	FBgn0051374	sarcomere length short	sals	Control	Acclimated	OK	8.44592	13.5464	0.681582	2.67995	0.0002	0.00199702	yes
DS10_00012087	FBgn0036553	-	CG17027	Control	Acclimated	OK	7.94535	12.7241	0.679379	2.72968	5e-05	0.000610417	yes
DS10_00009004	FBgn0001090	bangles and beads	bnb	Control	Acclimated	OK	26.5929	42.5731	0.678903	2.09444	0.0011	0.00795802	yes
DS10_00012139	FBgn0039821	-	CG15556	Control	Acclimated	OK	8.61125	13.784	0.678704	2.7692	0.00025	0.00239184	yes
DS10_00006716	FBgn0005648	Pabp2	Pabp2	Control	Acclimated	OK	61.0896	97.7023	0.677467	6.26454	0.01135	0.0482838	yes
DS10_00003156	FBgn0034075	Aspartyl beta-hydroxylase	Asph	Control	Acclimated	OK	4.88806	7.81515	0.67701	2.6174	0.00015	0.00156789	yes
DS10_00005636	FBgn0024293	Serpin 43Ab	Spn43Ab	Control	Acclimated	OK	17.0752	27.281	0.67599	2.37413	0.0001	0.0011109	yes
DS10_00004463	FBgn0027594	draper	drpr	Control	Acclimated	OK	26.2284	41.8916	0.675529	2.85139	5e-05	0.000610417	yes
DS10_00001357	FBgn0023416	Adenylate cyclase 3	Ac3	Control	Acclimated	OK	3.54413	5.65911	0.675144	3.5004	0.0002	0.00199702	yes
DS10_00006452	FBgn0264542	heavyweight	hwt	Control	Acclimated	OK	1.03667	1.65528	0.675114	1.6065	0.011	0.0472018	yes
DS10_00004724	FBgn0261444	-	CG3638	Control	Acclimated	OK	8.28318	13.2166	0.6741	1.9767	0.00095	0.00710303	yes
DS10_00005782	FBgn0034382	-	CG18609	Control	Acclimated	OK	66.3916	105.903	0.673675	2.81915	5e-05	0.000610417	yes
DS10_00003236	FBgn0000008	arc	a	Control	Acclimated	OK	6.80566	10.8526	0.673232	2.0757	0.0003	0.0027685	yes
DS10_00003523	FBgn0263864	Death-associated APAF1-related killer	Dark	Control	Acclimated	OK	16.6054	26.4774	0.673107	2.97818	0.0001	0.0011109	yes
DS10_00007997	FBgn0052549	-	CG32549	Control	Acclimated	OK	70.8797	112.969	0.672487	2.53463	0.0001	0.0011109	yes
DS10_00012728	FBgn0011581	Myosuppressin	Ms	Control	Acclimated	OK	16.4981	26.2762	0.671457	5.32099	0.00065	0.00518231	yes
DS10_00007754	FBgn0053208	Molecule interacting with CasL	Mical	Control	Acclimated	OK	3.00306	4.78226	0.671262	1.9832	0.00125	0.0087922	yes
DS10_00011026	#N/A	#N/A	#N/A	Control	Acclimated	OK	3.68822	5.86181	0.668419	2.11929	0.0009	0.00680516	yes
DS10_00004961	FBgn0086450	suppressor of rudimentary	su(r)	Control	Acclimated	OK	30.7285	48.8242	0.668019	2.52508	5e-05	0.000610417	yes
DS10_00006746	FBgn0261588	pou domain motif 3	pdm3	Control	Acclimated	OK	2.10423	3.34252	0.667649	2.34502	0.00635	0.0314847	yes
DS10_00002662	FBgn0085256	-	CG34227	Control	Acclimated	OK	124.046	196.911	0.666665	1.55446	0.0078	0.0366948	yes
DS10_00008207	FBgn0029830	Glutamate receptor binding protein	Grip	Control	Acclimated	OK	2.59733	4.12194	0.666292	1.762	0.0045	0.0240822	yes
DS10_00008401	FBgn0003218	retinal degeneration B	rdgB	Control	Acclimated	OK	10.8905	17.2654	0.664813	5.25649	5e-05	0.000610417	yes
DS10_00005756	FBgn0034312	-	CG10916	Control	Acclimated	OK	30.1928	47.8498	0.664307	2.10385	0.0006	0.00484548	yes
DS10_00001337	FBgn0261239	Hormone receptor-like in 39	Hr39	Control	Acclimated	OK	9.06516	14.3634	0.663998	6.76293	0.0001	0.0011109	yes
DS10_00001182	FBgn0032683	kon-tiki	kon	Control	Acclimated	OK	1.23373	1.95468	0.663907	2.63118	0.00175	0.0115549	yes
DS10_00006897	FBgn0003366	sevenless	sev	Control	Acclimated	OK	1.33966	2.12189	0.663479	1.75927	0.00295	0.0173957	yes
DS10_00002405	FBgn0033679	-	CG8888	Control	Acclimated	OK	10.1205	16.004	0.661152	1.46863	0.01115	0.0477145	yes
DS10_00006226	FBgn0030634	-	CG9164	Control	Acclimated	OK	2.46043	3.89014	0.660909	1.67167	0.01105	0.0473514	yes
DS10_00005716	FBgn0003067	Phosphoenolpyruvate carboxykinase 1	Pepck1	Control	Acclimated	OK	42.6132	67.3579	0.660548	2.55651	5e-05	0.000610417	yes
DS10_00006582	FBgn0259221	-	CG42321	Control	Acclimated	OK	11.1896	17.6818	0.660109	3.89869	5e-05	0.000610417	yes
DS10_00003166	FBgn0034068	caspar	casp	Control	Acclimated	OK	38.0939	60.1923	0.660019	4.85476	0.0001	0.0011109	yes
DS10_00010473	FBgn0031190	-	CG12576	Control	Acclimated	OK	51.3039	80.9741	0.658394	2.77539	5e-05	0.000610417	yes
DS10_00003209	FBgn0034128	-	CG4409	Control	Acclimated	OK	6.80681	10.7417	0.65817	3.05164	0.00435	0.023467	yes
DS10_00005532	FBgn0034031	-	CG12963	Control	Acclimated	OK	8.64263	13.6384	0.658129	2.28071	0.0006	0.00484548	yes
DS10_00004998	FBgn0030066	Uroporphyrinogen III synthase 1	Uros1	Control	Acclimated	OK	22.7486	35.8935	0.657949	1.8077	0.0014	0.00965176	yes
DS10_00005350	FBgn0030887	-	CG6867	Control	Acclimated	OK	4.47822	7.06107	0.656962	2.04202	0.0011	0.00795802	yes
DS10_00005821	FBgn0034417	-	CG15117	Control	Acclimated	OK	10.8244	17.0474	0.65527	2.18277	0.00035	0.00311939	yes
DS10_00001356	FBgn0032955	-	CG2201	Control	Acclimated	OK	49.3139	77.6529	0.655044	2.57594	0.0001	0.0011109	yes
DS10_00013124	FBgn0028717	Lnk	Lnk	Control	Acclimated	OK	17.3097	27.2317	0.653704	2.38228	5e-05	0.000610417	yes
DS10_00003609	FBgn0050424	-	CG30424	Control	Acclimated	OK	17.1572	26.9432	0.651108	3.20626	0.00055	0.00451954	yes
DS10_00002491	FBgn0050069	-	CG30069	Control	Acclimated	OK	6.83308	10.7303	0.651086	3.14595	0.0001	0.0011109	yes
DS10_00006565	FBgn0260964	Vesicular monoamine transporter	Vmat	Control	Acclimated	OK	5.03545	7.90427	0.65051	3.84151	0.0001	0.0011109	yes
DS10_00011788	FBgn0037130	Syntrophin-like 1	Syn1	Control	Acclimated	OK	5.64688	8.86356	0.650432	2.10745	0.00075	0.00584053	yes
DS10_00003966	FBgn0026160	tonalli	tna	Control	Acclimated	OK	9.30986	14.6125	0.65037	4.48899	0.00075	0.00584053	yes
DS10_00010522	FBgn0005633	flightin	fln	Control	Acclimated	OK	1948.54	3057.62	0.650015	2.56565	0.0054	0.0278036	yes
DS10_00004780	FBgn0086778	nicotinic Acetylcholine Receptor alpha7	nAChRalpha7	Control	Acclimated	OK	2.97687	4.66916	0.649369	2.98832	0.0009	0.00680516	yes
DS10_00009360	FBgn0038840	-	Grik	Control	Acclimated	OK	2.50623	3.92945	0.648807	1.68148	0.0065	0.0320084	yes
DS10_00005810	FBgn0034408	serrano	sano	Control	Acclimated	OK	5.57185	8.73143	0.64806	2.64734	0.00025	0.00239184	yes
DS10_00013378	FBgn0085384	-	CG34355	Control	Acclimated	OK	7.0812	11.082	0.646155	1.77445	0.00365	0.0205663	yes
DS10_00010254	FBgn0085405	-	CG34376	Control	Acclimated	OK	12.7283	19.9145	0.645776	2.32607	0.0001	0.0011109	yes
DS10_00003898	FBgn0259163	-	CG42268	Control	Acclimated	OK	4.4895	7.02159	0.645243	2.27848	0.00035	0.00311939	yes
DS10_00013284	FBgn0005612	Sox box protein 14	Sox14	Control	Acclimated	OK	9.0608	14.1698	0.645108	4.39386	0.00015	0.00156789	yes
DS10_00000399	FBgn0032001	-	CG8360	Control	Acclimated	OK	53.6024	83.8053	0.644745	1.77237	0.00215	0.0135382	yes
DS10_00002207	FBgn0003891	tudor	tud	Control	Acclimated	OK	36.9212	57.7186	0.644585	3.45156	0.0001	0.0011109	yes
DS10_00013141	FBgn0037684	Serine racemase	Srr	Control	Acclimated	OK	12.3253	19.2578	0.643825	1.82442	0.0021	0.0132858	yes
DS10_00009929	FBgn0051057	0	0	Control	Acclimated	OK	32.3583	50.5477	0.643511	2.02543	0.00125	0.0087922	yes
DS10_00003591	FBgn0034247	-	CG6484	Control	Acclimated	OK	204.878	319.966	0.643154	2.43123	5e-05	0.000610417	yes
DS10_00008477	FBgn0039688	Kuzbanian-like	Kul	Control	Acclimated	OK	1.61949	2.52796	0.642437	1.8179	0.008	0.037336	yes
DS10_00000383	FBgn0032018	-	CG7806	Control	Acclimated	OK	11.0937	17.3145	0.642238	2.51297	0.0001	0.0011109	yes
DS10_00004373	FBgn0035360	-	CG1246	Control	Acclimated	OK	23.9816	37.422	0.641961	2.16915	0.0005	0.00415603	yes
DS10_00005242	FBgn0023549	Monocarboxylate transporter 1	Mct1	Control	Acclimated	OK	17.364	27.0878	0.641546	1.8659	0.0017	0.0113044	yes
DS10_00002696	FBgn0033633	SET and MYND domain containing, class 4, member 3	Smyd4-3	Control	Acclimated	OK	7.74874	12.0773	0.640265	2.11898	0.00085	0.00647409	yes
DS10_00005882	FBgn0260938	tay bridge	tay	Control	Acclimated	OK	7.47687	11.6534	0.640242	3.5706	5e-05	0.000610417	yes
DS10_00007147	FBgn0014073	Tie-like receptor tyrosine kinase	Tie	Control	Acclimated	OK	2.12893	3.31763	0.64002	1.73984	0.0057	0.0289822	yes
DS10_00000395	FBgn0032006	PDGF- and VEGF-receptor related	Pvr	Control	Acclimated	OK	7.7952	12.1443	0.639624	2.6855	5e-05	0.000610417	yes
DS10_00006336	FBgn0041210	Histone deacetylase 4	HDAC4	Control	Acclimated	OK	9.61609	14.9503	0.636653	4.57668	0.001	0.00738849	yes
DS10_00012852	FBgn0036211	-	CG5946	Control	Acclimated	OK	78.0855	121.395	0.636585	2.40794	0.00335	0.0192108	yes
DS10_00003379	FBgn0033440	-	CG10459	Control	Acclimated	OK	5.56178	8.645	0.63632	2.26908	0.0011	0.00795802	yes
DS10_00012861	FBgn0037363	Autophagy-related 17	Atg17	Control	Acclimated	OK	10.1668	15.8025	0.636285	3.10659	0.0001	0.0011109	yes
DS10_00000135	FBgn0004893	brother of odd with entrails limited	bowl	Control	Acclimated	OK	7.06922	10.985	0.635913	1.85498	0.0018	0.0117608	yes
DS10_00009222	FBgn0010051	Inositol 1,4,5,-tris-phosphate receptor	Itp-r83A	Control	Acclimated	OK	7.1063	11.0258	0.633718	2.62296	0.0001	0.0011109	yes
DS10_00011052	FBgn0038745	-	CG4538	Control	Acclimated	OK	42.6124	66.1139	0.63368	2.44296	0.00035	0.00311939	yes
DS10_00003607	FBgn0035086	-	CG12851	Control	Acclimated	OK	2.50969	3.89195	0.632988	2.21675	0.0023	0.0142436	yes
DS10_00006307	FBgn0011754	Phosphorylase kinase gamma	PhKgamma	Control	Acclimated	OK	64.2077	99.4756	0.631595	2.36856	5e-05	0.000610417	yes
DS10_00002777	FBgn0033483	eiger	egr	Control	Acclimated	OK	8.3334	12.9076	0.631239	2.66011	0.00035	0.00311939	yes
DS10_00000652	FBgn0031637	mextli	mxt	Control	Acclimated	OK	49.1623	76.1402	0.631105	4.41575	5e-05	0.000610417	yes
DS10_00001416	FBgn0051635	-	CG31635	Control	Acclimated	OK	9.58039	14.8338	0.63073	2.52484	0.0001	0.0011109	yes
DS10_00012094	FBgn0011739	warts	wts	Control	Acclimated	OK	17.4543	27.0243	0.630676	3.13818	0.00035	0.00311939	yes
DS10_00006340	FBgn0004456	multiple edematous wings	mew	Control	Acclimated	OK	6.07442	9.3947	0.6291	4.20344	0.0001	0.0011109	yes
DS10_00000955	FBgn0001991	Ca[2+]-channel protein alpha[[1]] subunit D	Ca-alpha1D	Control	Acclimated	OK	6.17308	9.52661	0.625972	3.51383	0.0001	0.0011109	yes
DS10_00005947	FBgn0261873	stardust	sdt	Control	Acclimated	OK	6.97988	10.7659	0.625199	2.13594	0.0003	0.0027685	yes
DS10_00012441	FBgn0024555	falafel	flfl	Control	Acclimated	OK	26.9559	41.5743	0.625089	3.76556	0.00015	0.00156789	yes
DS10_00004566	FBgn0035170	defective proboscis extension response 20	dpr20	Control	Acclimated	OK	2.14966	3.3149	0.624859	2.1687	0.0098	0.0435061	yes
DS10_00010386	FBgn0037917	whacked	wkd	Control	Acclimated	OK	53.0922	81.7899	0.623422	3.82948	0.00035	0.00311939	yes
DS10_00012236	FBgn0038262	-	CG14857	Control	Acclimated	OK	4.29243	6.6054	0.621849	2.80078	0.00035	0.00311939	yes
DS10_00006930	FBgn0030286	-	CG1657	Control	Acclimated	OK	13.2431	20.377	0.6217	3.27461	0.00015	0.00156789	yes
DS10_00010188	FBgn0037565	-	CG9626	Control	Acclimated	OK	1.57531	2.42361	0.621528	1.6615	0.00765	0.0361889	yes
DS10_00006514	FBgn0040502	-	CG8343	Control	Acclimated	OK	907.394	1395.69	0.621173	2.24403	5e-05	0.000610417	yes
DS10_00006799	FBgn0027585	-	CG8740	Control	Acclimated	OK	7.72654	11.8676	0.619127	3.70405	0.00025	0.00239184	yes
DS10_00011481	FBgn0040022	SET domain containing 1	Set1	Control	Acclimated	OK	9.90204	15.2065	0.618889	5.42658	0.0001	0.0011109	yes
DS10_00012822	FBgn0038838	Turandot B	TotB	Control	Acclimated	OK	46.8091	71.8191	0.617579	3.61006	0.0016	0.0107384	yes
DS10_00008616	FBgn0051374	sarcomere length short	sals	Control	Acclimated	OK	8.79535	13.4937	0.617472	5.09877	5e-05	0.000610417	yes
DS10_00009315	#N/A	#N/A	#N/A	Control	Acclimated	OK	2.67033	4.09512	0.61689	2.21113	0.0004	0.00348874	yes
DS10_00006689	FBgn0033246	Acetyl-CoA carboxylase	ACC	Control	Acclimated	OK	68.0197	104.304	0.616772	2.04166	0.001	0.00738849	yes
DS10_00003011	FBgn0019886	0	0	Control	Acclimated	OK	52.0495	79.8042	0.616581	2.52606	0.0001	0.0011109	yes
DS10_00000198	FBgn0028879	-	CG15270	Control	Acclimated	OK	1.50671	2.30993	0.616448	2.00094	0.00995	0.0439638	yes
DS10_00001893	FBgn0032339	WD repeat domain 59	Wdr59	Control	Acclimated	OK	5.27372	8.07337	0.614352	2.39166	0.00025	0.00239184	yes
DS10_00003103	FBgn0028743	Double hit	Dhit	Control	Acclimated	OK	5.58487	8.543	0.613219	7.08588	0.00025	0.00239184	yes
DS10_00003454	FBgn0034644	-	CG10082	Control	Acclimated	OK	25.2372	38.6035	0.61318	2.55877	0.00025	0.00239184	yes
DS10_00012090	FBgn0036549	-	CG10516	Control	Acclimated	OK	15.1346	23.1359	0.612277	2.12363	0.00075	0.00584053	yes
DS10_00001495	FBgn0259111	Na[+]-driven anion exchanger 1	Ndae1	Control	Acclimated	OK	19.2619	29.4442	0.612231	2.23356	0.0005	0.00415603	yes
DS10_00007120	FBgn0042696	Nuclear factor I	NfI	Control	Acclimated	OK	9.13962	13.9616	0.611263	2.17786	0.00395	0.0217726	yes
DS10_00007000	FBgn0004198	cut	ct	Control	Acclimated	OK	1.71631	2.61945	0.609953	1.63181	0.00825	0.0381985	yes
DS10_00007639	FBgn0262509	neuromusculin	nrm	Control	Acclimated	OK	15.0869	23.0188	0.609518	3.9054	0.00045	0.00383913	yes
DS10_00006786	FBgn0033320	-	CG8586	Control	Acclimated	OK	57.6816	88.0063	0.609495	2.27565	0.0002	0.00199702	yes
DS10_00010525	FBgn0036923	-	CG17732	Control	Acclimated	OK	2.56111	3.90668	0.609175	1.79014	0.0114	0.0484526	yes
DS10_00001118	FBgn0033321	-	CG8738	Control	Acclimated	OK	2.31867	3.53642	0.608988	1.55222	0.00785	0.0368008	yes
DS10_00012865	FBgn0019940	Rhodopsin 6	Rh6	Control	Acclimated	OK	96.2895	146.796	0.608358	2.23034	5e-05	0.000610417	yes
DS10_00009950	FBgn0039054	Carrier of Wingless	Cow	Control	Acclimated	OK	10.1078	15.3967	0.607146	5.23815	0.00015	0.00156789	yes
DS10_00008081	FBgn0037443	Dementin	Dmtn	Control	Acclimated	OK	28.3648	43.2026	0.607019	2.36301	0.0002	0.00199702	yes
DS10_00003381	FBgn0259678	spaghetti-squash activator	sqa	Control	Acclimated	OK	10.3297	15.73	0.606725	2.53073	0.0003	0.0027685	yes
DS10_00002361	FBgn0050147	Hillarin	Hil	Control	Acclimated	OK	3.49777	5.32438	0.606179	1.52232	0.01075	0.0464693	yes
DS10_00000577	FBgn0010263	RNA-binding protein 9	Rbp9	Control	Acclimated	OK	76.4043	116.26	0.605624	2.65908	0.0003	0.0027685	yes
DS10_00000730	FBgn0031322	-	CG5001	Control	Acclimated	OK	15.9641	24.2798	0.604925	3.43466	0.00015	0.00156789	yes
DS10_00010991	FBgn0039628	-	CG11841	Control	Acclimated	OK	55.7993	84.8251	0.604244	1.51386	0.0097	0.0431438	yes
DS10_00001632	FBgn0263256	-	CG43394	Control	Acclimated	OK	5.88899	8.95148	0.604105	2.06983	0.0008	0.0061735	yes
DS10_00012246	FBgn0003169	punt	put	Control	Acclimated	OK	31.5207	47.8978	0.603662	2.1591	0.0004	0.00348874	yes
DS10_00005030	FBgn0029881	pickled eggs	pigs	Control	Acclimated	OK	6.89111	10.4687	0.603268	2.10512	0.0019	0.0122773	yes
DS10_00006082	FBgn0004647	Notch	N	Control	Acclimated	OK	4.48122	6.79931	0.601497	4.26034	0.00025	0.00239184	yes
DS10_00007402	#N/A	#N/A	#N/A	Control	Acclimated	OK	109.088	165.435	0.600766	2.57274	0.00035	0.00311939	yes
DS10_00000103	FBgn0010473	turtle	tutl	Control	Acclimated	OK	5.12192	7.76618	0.600522	2.16141	0.0004	0.00348874	yes
DS10_00005780	FBgn0034381	Lithium-inducible SLC6 transporter	List	Control	Acclimated	OK	11.4867	17.4012	0.599218	1.88725	0.002	0.0127913	yes
DS10_00005312	FBgn0011822	Pepsinogen C-like	Pgcl	Control	Acclimated	OK	27.3841	41.4761	0.598939	6.49988	0.00045	0.00383913	yes
DS10_00004874	FBgn0263220	Hyperkinetic	Hk	Control	Acclimated	OK	5.7768	8.7475	0.598599	1.57153	0.0083	0.0383543	yes
DS10_00013427	FBgn0029002	midkine and pleiotrophin 2	miple2	Control	Acclimated	OK	35.8208	54.234	0.598401	1.83458	0.00305	0.0178507	yes
DS10_00005289	FBgn0264270	Sex lethal	Sxl	Control	Acclimated	OK	30.0145	45.4429	0.598395	1.94532	0.00115	0.00820578	yes
DS10_00004959	FBgn0030105	-	CG15369	Control	Acclimated	OK	153.734	232.684	0.597936	2.00951	0.0011	0.00795802	yes
DS10_00000329	FBgn0264979	-	CG4267	Control	Acclimated	OK	5.88261	8.90169	0.597624	2.46045	0.0021	0.0132858	yes
DS10_00010221	FBgn0027570	Neprilysin 2	Nep2	Control	Acclimated	OK	12.3738	18.7241	0.597608	1.84419	0.0025	0.0151519	yes
DS10_00011361	FBgn0003209	raw	raw	Control	Acclimated	OK	27.3074	41.3211	0.597586	3.23253	0.00015	0.00156789	yes
DS10_00005522	FBgn0019968	Kinesin heavy chain 73	Khc-73	Control	Acclimated	OK	11.0543	16.724	0.597314	2.41609	0.0002	0.00199702	yes
DS10_00007691	FBgn0262160	-	CG9932	Control	Acclimated	OK	10.8369	16.3887	0.596745	2.24302	0.0002	0.00199702	yes
DS10_00004775	FBgn0020261	pacman	pcm	Control	Acclimated	OK	13.6734	20.6719	0.596297	2.23012	5e-05	0.000610417	yes
DS10_00005412	FBgn0029723	Proctolin receptor	Proc-R	Control	Acclimated	OK	7.30236	11.0399	0.596286	1.86911	0.00505	0.0264518	yes
DS10_00003260	FBgn0034165	-	CG6435	Control	Acclimated	OK	113.455	171.509	0.596166	1.89801	0.00225	0.0140266	yes
DS10_00013359	FBgn0035235	-	CG7879	Control	Acclimated	OK	10.9073	16.4863	0.595973	2.53969	5e-05	0.000610417	yes
DS10_00004667	FBgn0261922	0	0	Control	Acclimated	OK	24.6048	37.1874	0.595875	2.69381	0.0001	0.0011109	yes
DS10_00002933	FBgn0261564	Receptor expression enhancing protein A	ReepA	Control	Acclimated	OK	15.2905	23.0811	0.594082	2.78613	0.0004	0.00348874	yes
DS10_00001550	FBgn0032088	-	CG13102	Control	Acclimated	OK	31.0087	46.795	0.593682	4.52347	0.0008	0.0061735	yes
DS10_00002492	FBgn0005613	Sox box protein 15	Sox15	Control	Acclimated	OK	2.44259	3.67932	0.591026	1.6205	0.0107	0.0463173	yes
DS10_00002688	FBgn0033627	-	CG13204	Control	Acclimated	OK	5.09574	7.67465	0.590809	1.85384	0.0072	0.0345836	yes
DS10_00002215	FBgn0085426	Rad, Gem/Kir family member 3	Rgk3	Control	Acclimated	OK	7.25285	10.9224	0.590675	3.49904	0.0015	0.0101913	yes
DS10_00008442	FBgn0032435	Organic anion transporting polypeptide 33Eb	Oatp33Eb	Control	Acclimated	OK	6.90799	10.3916	0.589081	1.80569	0.00285	0.0168804	yes
DS10_00007459	FBgn0010389	heartless	htl	Control	Acclimated	OK	5.49976	8.27284	0.589012	1.89113	0.00385	0.0213722	yes
DS10_00012012	FBgn0038818	Neprilysin 4	Nep4	Control	Acclimated	OK	1.54525	2.32182	0.58741	1.75123	0.0073	0.0349208	yes
DS10_00004203	FBgn0035708	axundead	axed	Control	Acclimated	OK	2.34326	3.52075	0.587363	2.20072	0.0091	0.041099	yes
DS10_00013198	FBgn0051072	lysosomal enzyme receptor protein	Lerp	Control	Acclimated	OK	17.9341	26.9408	0.587086	2.23505	0.00065	0.00518231	yes
DS10_00012044	FBgn0016650	Leucine-rich repeat-containing G protein-coupled receptor 1	Lgr1	Control	Acclimated	OK	1.91493	2.8758	0.58667	2.05541	0.00585	0.0295208	yes
DS10_00005346	FBgn0040382	-	CG5273	Control	Acclimated	OK	49.1342	73.7691	0.586288	2.68983	0.0003	0.0027685	yes
DS10_00009495	FBgn0039627	-	CG11837	Control	Acclimated	OK	11.3245	16.9973	0.585865	2.52369	0.00045	0.00383913	yes
DS10_00012113	FBgn0035293	-	CG5687	Control	Acclimated	OK	7.22568	10.8331	0.584243	2.19802	0.0006	0.00484548	yes
DS10_00003232	FBgn0034706	-	CG11275	Control	Acclimated	OK	18.2589	27.3687	0.583931	2.1834	0.001	0.00738849	yes
DS10_00005960	FBgn0025800	Smad on X	Smox	Control	Acclimated	OK	9.60004	14.3781	0.582764	1.61867	0.00775	0.0365513	yes
DS10_00001507	FBgn0031908	-	CG5177	Control	Acclimated	OK	110.187	165.004	0.582552	2.51825	0.0003	0.0027685	yes
DS10_00002148	FBgn0001263	inactivation no afterpotential D	inaD	Control	Acclimated	OK	22.5813	33.8036	0.582051	2.23304	0.00055	0.00451954	yes
DS10_00004019	FBgn0052137	-	CG32137	Control	Acclimated	OK	13.2612	19.8486	0.581829	4.93363	0.00045	0.00383913	yes
DS10_00007123	FBgn0053481	defective proboscis extension response 7	dpr7	Control	Acclimated	OK	12.1761	18.2183	0.58134	7.06971	0.0021	0.0132858	yes
DS10_00005968	FBgn0029994	Lipid droplet subset dehydrogenase 1	Ldsdh1	Control	Acclimated	OK	28.5721	42.702	0.579693	1.78891	0.00185	0.0120205	yes
DS10_00011312	FBgn0067783	Dephosphocoenzyme A carrier	DPCoAC	Control	Acclimated	OK	31.5192	47.103	0.579588	1.71417	0.0032	0.0184635	yes
DS10_00001585	FBgn0032123	Organic anion transporting polypeptide 30B	Oatp30B	Control	Acclimated	OK	15.8274	23.6071	0.576799	2.87689	0.00055	0.00451954	yes
DS10_00002208	FBgn0034602	Leucine-rich repeat activity-regulated protein at synapses	Lapsyn	Control	Acclimated	OK	12.7993	19.0809	0.576058	2.28171	0.00245	0.014897	yes
DS10_00009744	FBgn0038143	-	CG9813	Control	Acclimated	OK	15.0935	22.4992	0.575952	2.19878	0.001	0.00738849	yes
DS10_00002627	FBgn0033739	Dystrobrevin	Dyb	Control	Acclimated	OK	19.702	29.3636	0.575682	2.5568	0.00025	0.00239184	yes
DS10_00005686	FBgn0033192	Corin	Corin	Control	Acclimated	OK	1.41031	2.10076	0.574899	2.60939	0.0049	0.0258539	yes
DS10_00003765	FBgn0001168	hairy	h	Control	Acclimated	OK	19.8351	29.5457	0.574896	2.23864	0.0007	0.00552923	yes
DS10_00002383	FBgn0027596	Kank	Kank	Control	Acclimated	OK	8.04967	11.9821	0.573882	3.09463	0.00055	0.00451954	yes
DS10_00002437	FBgn0033654	Sine oculis-binding protein	Sobp	Control	Acclimated	OK	4.54532	6.76493	0.573693	1.58295	0.0083	0.0383543	yes
DS10_00005078	FBgn0030847	-	CG12991	Control	Acclimated	OK	9.4144	14.0113	0.573651	1.59226	0.00895	0.0405583	yes
DS10_00013208	FBgn0038897	-	CG5849	Control	Acclimated	OK	5.43316	8.08328	0.573149	1.79262	0.00545	0.0279996	yes
DS10_00002606	FBgn0033717	-	CG8839	Control	Acclimated	OK	33.0716	49.2013	0.573103	2.07078	0.00035	0.00311939	yes
DS10_00001517	FBgn0260486	Zizimin	Ziz	Control	Acclimated	OK	3.46036	5.14615	0.57257	2.39935	0.00095	0.00710303	yes
DS10_00000662	FBgn0031626	-	CG15631	Control	Acclimated	OK	2.75809	4.09974	0.571864	2.3873	0.0068	0.0331204	yes
DS10_00001529	FBgn0041182	Thioester-containing protein 2	Tep2	Control	Acclimated	OK	44.0253	65.4154	0.571296	2.29507	0.0003	0.0027685	yes
DS10_00002465	FBgn0015872	Drip	Drip	Control	Acclimated	OK	49.9143	74.159	0.571169	6.06691	5e-05	0.000610417	yes
DS10_00008202	FBgn0029824	-	CG3726	Control	Acclimated	OK	5.37137	7.97558	0.570301	1.78323	0.00535	0.0275765	yes
DS10_00013120	FBgn0260965	-	CG42588	Control	Acclimated	OK	3.20422	4.75388	0.569134	3.76073	0.00045	0.00383913	yes
DS10_00010607	FBgn0262539	-	CG43093	Control	Acclimated	OK	71.6327	106.272	0.569067	5.14692	0.00015	0.00156789	yes
DS10_00007271	FBgn0052372	0	0	Control	Acclimated	OK	9.48684	14.0677	0.568382	2.74533	0.00045	0.00383913	yes
DS10_00011090	FBgn0005536	Myosin binding subunit	Mbs	Control	Acclimated	OK	17.2219	25.5341	0.568185	2.08174	0.0011	0.00795802	yes
DS10_00007040	FBgn0003656	swiss cheese	sws	Control	Acclimated	OK	29.5985	43.8671	0.567614	2.17464	0.00045	0.00383913	yes
DS10_00011932	FBgn0039000	0	0	Control	Acclimated	OK	1.45927	2.16254	0.567485	3.31759	0.00685	0.0332259	yes
DS10_00001275	#N/A	#N/A	#N/A	Control	Acclimated	OK	16.3516	24.229	0.567305	7.693	0.0002	0.00199702	yes
DS10_00009438	FBgn0039756	-	CG9743	Control	Acclimated	OK	22.8428	33.8461	0.56725	2.38093	0.0005	0.00415603	yes
DS10_00005472	FBgn0034485	-	CG11099	Control	Acclimated	OK	7.82697	11.596	0.567108	2.41027	0.0031	0.0180308	yes
DS10_00010122	FBgn0039620	waterproof	wat	Control	Acclimated	OK	23.5019	34.8178	0.567049	1.94725	0.0016	0.0107384	yes
DS10_00003596	FBgn0085442	Na,K-ATPase Interacting	NKAIN	Control	Acclimated	OK	33.8192	50.0908	0.566702	2.7856	5e-05	0.000610417	yes
DS10_00007186	FBgn0015766	Msr-110	Msr-110	Control	Acclimated	OK	285.347	422.572	0.56648	3.54704	0.00145	0.00988742	yes
DS10_00007896	FBgn0035400	-	CG11537	Control	Acclimated	OK	11.0446	16.3466	0.56565	3.24082	0.00035	0.00311939	yes
DS10_00008991	FBgn0001079	fused	fu	Control	Acclimated	OK	11.5903	17.1511	0.565378	2.18596	0.00105	0.00767925	yes
DS10_00002062	FBgn0261439	Succinate dehydrogenase, subunit A (flavoprotein)	SdhA	Control	Acclimated	OK	110.2	163.062	0.565289	2.44702	0.0013	0.00908256	yes
DS10_00003517	FBgn0034693	-	CG11073	Control	Acclimated	OK	16.6307	24.6037	0.565026	2.04652	0.00085	0.00647409	yes
DS10_00011030	FBgn0015513	myoblast city	mbc	Control	Acclimated	OK	2.44401	3.6148	0.564665	2.1465	0.00075	0.00584053	yes
DS10_00009868	FBgn0039594	snustorr	snu	Control	Acclimated	OK	31.4805	46.5557	0.564496	2.71014	0.0005	0.00415603	yes
DS10_00013511	FBgn0039620	waterproof	wat	Control	Acclimated	OK	23.1788	34.2556	0.56353	1.95943	0.0014	0.00965176	yes
DS10_00012981	FBgn0010223	G protein alpha f subunit	Galphaf	Control	Acclimated	OK	6.5874	9.73479	0.56344	2.16426	0.00955	0.0427198	yes
DS10_00009690	#N/A	#N/A	#N/A	Control	Acclimated	OK	28.8939	42.6904	0.563146	2.90886	0.00285	0.0168804	yes
DS10_00001019	FBgn0003231	refractory to sigma P	ref(2)P	Control	Acclimated	OK	167.825	247.855	0.562535	2.15361	0.0005	0.00415603	yes
DS10_00010857	FBgn0036663	-	CG9674	Control	Acclimated	OK	19.0848	28.1855	0.562528	2.18857	0.0002	0.00199702	yes
DS10_00004374	FBgn0035359	-	CG1143	Control	Acclimated	OK	14.2201	20.9869	0.561554	1.51261	0.011	0.0472018	yes
DS10_00006396	FBgn0052638	-	CG32638	Control	Acclimated	OK	50.1262	73.9586	0.561154	3.01822	0.0005	0.00415603	yes
DS10_00006523	FBgn0033075	0	0	Control	Acclimated	OK	12.8541	18.9636	0.561002	2.58913	0.0004	0.00348874	yes
DS10_00006783	FBgn0263120	Acyl-CoA synthetase long-chain	Acsl	Control	Acclimated	OK	114.667	169.089	0.56034	5.40771	0.00075	0.00584053	yes
DS10_00004280	FBgn0020294	knockout	ko	Control	Acclimated	OK	5.59005	8.24237	0.560197	1.85738	0.00275	0.0163916	yes
DS10_00005667	FBgn0025885	myo-inositol-1-phosphate synthase	Inos	Control	Acclimated	OK	64.3301	94.7972	0.55935	2.11049	0.0002	0.00199702	yes
DS10_00003680	FBgn0036373	Tondu-domain-containing Growth Inhibitor	Tgi	Control	Acclimated	OK	18.1099	26.685	0.559248	1.78472	0.0016	0.0107384	yes
DS10_00012666	FBgn0038816	Leucine-rich repeat kinase	Lrrk	Control	Acclimated	OK	2.66646	3.92585	0.558082	1.78335	0.00595	0.0299288	yes
DS10_00003590	FBgn0034246	Dicer-2	Dcr-2	Control	Acclimated	OK	9.84506	14.4899	0.557575	2.32432	0.00045	0.00383913	yes
DS10_00001215	FBgn0032713	-	CG17323	Control	Acclimated	OK	10.1657	14.9573	0.557146	2.60091	0.00095	0.00710303	yes
DS10_00000678	FBgn0019982	GS1-like	Gs1l	Control	Acclimated	OK	31.5918	46.4576	0.556365	1.72199	0.00315	0.0182536	yes
DS10_00000228	FBgn0261560	Thor	Thor	Control	Acclimated	OK	1079.55	1587.21	0.556055	2.02091	0.0005	0.00415603	yes
DS10_00010470	FBgn0031187	Ubiquitin specific protease 2	Usp2	Control	Acclimated	OK	22.2662	32.7131	0.555015	7.02909	0.00045	0.00383913	yes
DS10_00002787	FBgn0050011	gemini	gem	Control	Acclimated	OK	26.9371	39.5544	0.554245	4.93759	0.00035	0.00311939	yes
DS10_00008447	FBgn0085424	nubbin	nub	Control	Acclimated	OK	4.85749	7.12226	0.552125	1.91294	0.0071	0.0342084	yes
DS10_00001313	FBgn0031738	-	CG9171	Control	Acclimated	OK	24.2294	35.5072	0.55135	4.01148	0.00065	0.00518231	yes
DS10_00004804	FBgn0261461	Rho GTPase activating protein at 18B	RhoGAP18B	Control	Acclimated	OK	11.8297	17.3355	0.551319	2.05033	0.00075	0.00584053	yes
DS10_00003763	FBgn0000121	Arrestin 2	Arr2	Control	Acclimated	OK	926.537	1357.74	0.551291	1.74814	0.00485	0.0256768	yes
DS10_00004106	FBgn0086690	Pericentrin-like protein	Plp	Control	Acclimated	OK	4.08952	5.99171	0.551036	2.60504	0.0006	0.00484548	yes
DS10_00004618	FBgn0035103	Vitamin D[[3]] up-regulated protein 1	Vdup1	Control	Acclimated	OK	18.3799	26.9286	0.551013	1.67594	0.005	0.026278	yes
DS10_00004082	FBgn0036451	-	CG9425	Control	Acclimated	OK	9.14084	13.3918	0.550952	2.76243	0.0004	0.00348874	yes
DS10_00010898	FBgn0037356	-	CG12170	Control	Acclimated	OK	28.1937	41.2941	0.550564	1.69467	0.00245	0.014897	yes
DS10_00011524	FBgn0036321	-	CG14120	Control	Acclimated	OK	2.32818	3.40762	0.549565	1.74477	0.0049	0.0258539	yes
DS10_00012685	FBgn0002781	modifier of mdg4	mod(mdg4)	Control	Acclimated	OK	30.3111	44.35	0.54909	1.77164	0.00215	0.0135382	yes
DS10_00003142	FBgn0265178	-	CG44243	Control	Acclimated	OK	158.197	231.429	0.548852	2.13002	0.0006	0.00484548	yes
DS10_00001037	FBgn0004507	Glycogen phosphorylase	GlyP	Control	Acclimated	OK	475.637	695.746	0.548699	1.67259	0.005	0.026278	yes
DS10_00005088	FBgn0263258	chascon	chas	Control	Acclimated	OK	4.00641	5.85998	0.548587	2.17382	0.0025	0.0151519	yes
DS10_00000511	FBgn0040262	UDP-glycosyltransferase 36Ba	Ugt36Ba	Control	Acclimated	OK	12.869	18.8207	0.548419	2.27363	0.00075	0.00584053	yes
DS10_00002975	FBgn0034860	-	CG9812	Control	Acclimated	OK	9.74548	14.2479	0.547948	3.2506	0.0043	0.0232507	yes
DS10_00012313	FBgn0066101	Lipophorin receptor 1	LpR1	Control	Acclimated	OK	11.1361	16.2802	0.547872	2.03625	0.0011	0.00795802	yes
DS10_00010847	FBgn0000414	Disabled	Dab	Control	Acclimated	OK	5.59206	8.17141	0.547206	2.13939	0.00085	0.00647409	yes
DS10_00006375	FBgn0030809	Ubr1 ubiquitin ligase	Ubr1	Control	Acclimated	OK	16.1409	23.5836	0.547067	2.13891	0.0004	0.00348874	yes
DS10_00013260	FBgn0015221	Ferritin 2 light chain homologue	Fer2LCH	Control	Acclimated	OK	752.655	1099.52	0.546811	2.03228	0.00025	0.00239184	yes
DS10_00004640	FBgn0035124	tiny tim 2	ttm2	Control	Acclimated	OK	7.91389	11.5607	0.546773	10.4804	0.001	0.00738849	yes
DS10_00002079,DS10_00002080	#N/A	#N/A	#N/A	Control	Acclimated	OK	24.1634	35.2926	0.54654	1.9183	0.00085	0.00647409	yes
DS10_00000535	FBgn0031520	-	CG8837	Control	Acclimated	OK	9.05816	13.2293	0.546443	2.34368	0.00045	0.00383913	yes
DS10_00001978	FBgn0032395	WD repeat domain 81	Wdr81	Control	Acclimated	OK	6.30803	9.21144	0.546238	2.0681	0.00105	0.00767925	yes
DS10_00003346	#N/A	#N/A	#N/A	Control	Acclimated	OK	1533.9	2239.53	0.545995	1.73261	0.00275	0.0163916	yes
DS10_00010285	FBgn0033052	SREBP cleavage activating protein	SCAP	Control	Acclimated	OK	30.7449	44.8868	0.545944	2.19249	0.00035	0.00311939	yes
DS10_00005493	FBgn0001187	Hexokinase C	Hex-C	Control	Acclimated	OK	138.004	201.437	0.545624	1.93223	0.00145	0.00988742	yes
DS10_00012312	FBgn0051092	Lipophorin receptor 2	LpR2	Control	Acclimated	OK	31.4158	45.8467	0.545327	2.08547	0.0005	0.00415603	yes
DS10_00001940	FBgn0028490	-	CG31705	Control	Acclimated	OK	71.3093	104.048	0.545089	2.0438	0.0005	0.00415603	yes
DS10_00004419	FBgn0086906	sallimus	sls	Control	Acclimated	OK	11.6159	16.9283	0.543341	2.27991	0.00395	0.0217726	yes
DS10_00006726	FBgn0033274	-	CG14757	Control	Acclimated	OK	385.663	561.896	0.542962	2.05739	0.0007	0.00552923	yes
DS10_00004831	#N/A	#N/A	#N/A	Control	Acclimated	OK	14.8355	21.6142	0.542921	2.04842	0.0005	0.00415603	yes
DS10_00003392	FBgn0033448	hebe	hebe	Control	Acclimated	OK	41.6842	60.694	0.542055	1.99121	0.0013	0.00908256	yes
DS10_00009901	FBgn0051116	Chloride channel-a	ClC-a	Control	Acclimated	OK	12.3121	17.9167	0.541224	2.28593	0.0009	0.00680516	yes
DS10_00011712	FBgn0262582	capicua	cic	Control	Acclimated	OK	9.59224	13.9509	0.540414	2.10892	0.0011	0.00795802	yes
DS10_00010743	FBgn0038337	-	CG6125	Control	Acclimated	OK	7.76737	11.2933	0.539974	1.69315	0.0078	0.0366948	yes
DS10_00002091	FBgn0022986	quaking related 58E-1	qkr58E-1	Control	Acclimated	OK	43.5931	63.3549	0.539358	1.95949	0.0007	0.00552923	yes
DS10_00007096	FBgn0028996	onecut	onecut	Control	Acclimated	OK	3.15426	4.57939	0.537852	2.48276	0.0031	0.0180308	yes
DS10_00005992	FBgn0052687	-	CG32687	Control	Acclimated	OK	80.4403	116.74	0.537309	2.04519	0.00105	0.00767925	yes
DS10_00000404	FBgn0031998	Sodium/solute co-transporter-like 5A11	SLC5A11	Control	Acclimated	OK	21.133	30.6654	0.537114	2.67599	0.0007	0.00552923	yes
DS10_00010988	FBgn0036896	wallenda	wnd	Control	Acclimated	OK	7.10539	10.2984	0.53543	2.11715	0.003	0.0176462	yes
DS10_00010135	FBgn0039507	martik	mrt	Control	Acclimated	OK	18.4938	26.7993	0.535151	1.91958	0.002	0.0127913	yes
DS10_00001180	FBgn0032681	-	CG10283	Control	Acclimated	OK	8.61449	12.4829	0.53512	1.75318	0.00565	0.0287904	yes
DS10_00010107	FBgn0038658	-	CG14292	Control	Acclimated	OK	71.3366	103.32	0.534411	1.58591	0.0065	0.0320084	yes
DS10_00008658	FBgn0040256	UDP-glycosyltransferase 86Dd	Ugt86Dd	Control	Acclimated	OK	10.3763	15.0275	0.534317	2.08486	0.002	0.0127913	yes
DS10_00000151	FBgn0031561	Immune induced molecule 33	IM33	Control	Acclimated	OK	203.525	294.69	0.533993	4.88313	0.0011	0.00795802	yes
DS10_00005255	FBgn0004860	polyhomeotic distal	ph-d	Control	Acclimated	OK	2.56848	3.71384	0.531996	1.66248	0.0101	0.0444173	yes
DS10_00002582	FBgn0053964	-	CG33964	Control	Acclimated	OK	42.6207	61.5472	0.530139	2.75867	0.00095	0.00710303	yes
DS10_00006221	FBgn0004391	shattered	shtd	Control	Acclimated	OK	10.8152	15.6109	0.529497	1.96183	0.0012	0.00852364	yes
DS10_00000509	FBgn0000406	Cytochrome b5-related	Cyt-b5-r	Control	Acclimated	OK	281.948	406.903	0.529256	1.97119	0.0015	0.0101913	yes
DS10_00007714	FBgn0031985	monensin sensitivity 2	mon2	Control	Acclimated	OK	22.6973	32.7453	0.528764	2.28214	0.0008	0.0061735	yes
DS10_00006460	FBgn0259680	Protein kinase C delta	Pkcdelta	Control	Acclimated	OK	5.35204	7.72013	0.528535	2.37838	0.0031	0.0180308	yes
DS10_00000546	FBgn0014906	alpha/beta hydrolase2	Hydr2	Control	Acclimated	OK	66.2001	95.475	0.52829	2.15929	0.001	0.00738849	yes
DS10_00000114	FBgn0020376	Scavenger receptor class C, type III	Sr-CIII	Control	Acclimated	OK	4.48436	6.46659	0.528105	1.77138	0.0069	0.0334165	yes
DS10_00013325	FBgn0263241	Molybdenum cofactor synthesis 1	Mocs1	Control	Acclimated	OK	13.7364	19.8055	0.527901	2.2285	0.00245	0.014897	yes
DS10_00004028	FBgn0036398	upSET	upSET	Control	Acclimated	OK	12.7874	18.4153	0.526176	3.93593	0.001	0.00738849	yes
DS10_00007687	FBgn0265262	Vacuolar H[+] ATPase 68kD subunit 1	Vha68-1	Control	Acclimated	OK	38.7856	55.8459	0.52593	1.95636	0.0012	0.00852364	yes
DS10_00002925	FBgn0034807	-	CG9897	Control	Acclimated	OK	272.56	391.905	0.523927	2.8215	0.00075	0.00584053	yes
DS10_00012104	FBgn0015577	alpha-Esterase-9	alpha-Est9	Control	Acclimated	OK	10.5535	15.1686	0.523367	2.0886	0.0012	0.00852364	yes
DS10_00007835	FBgn0261565	Limpet	Lmpt	Control	Acclimated	OK	71.9323	103.388	0.523362	1.74205	0.005	0.026278	yes
DS10_00005836	FBgn0034137	-	CG4945	Control	Acclimated	OK	7.36311	10.5809	0.52307	1.77099	0.00765	0.0361889	yes
DS10_00004588	FBgn0035147	UDP-galactose 4'-epimerase	Gale	Control	Acclimated	OK	156.904	225.297	0.521947	1.96318	0.00075	0.00584053	yes
DS10_00005150	FBgn0026086	Adenosine deaminase acting on RNA	Adar	Control	Acclimated	OK	18.728	26.8802	0.521344	5.91816	0.00065	0.00518231	yes
DS10_00008180	FBgn0029801	-	CG15771	Control	Acclimated	OK	77.2332	110.851	0.521333	4.67924	0.00065	0.00518231	yes
DS10_00005005	FBgn0261549	retinal degeneration A	rdgA	Control	Acclimated	OK	9.27219	13.3075	0.521257	2.95273	0.00155	0.0104703	yes
DS10_00000991	#N/A	#N/A	#N/A	Control	Acclimated	OK	6.46463	9.2777	0.5212	1.51795	0.01045	0.0455082	yes
DS10_00000654	FBgn0031635	tank	tank	Control	Acclimated	OK	25.64	36.786	0.520758	1.99594	0.00115	0.00820578	yes
DS10_00011510	FBgn0001296	karmoisin	kar	Control	Acclimated	OK	16.6215	23.8265	0.519512	1.80726	0.00175	0.0115549	yes
DS10_00002738	FBgn0050296	RIC3 acetylcholine receptor chaperone	RIC-3	Control	Acclimated	OK	30.2744	43.3861	0.519135	2.69671	0.001	0.00738849	yes
DS10_00003271	FBgn0034160	-	CG5550	Control	Acclimated	OK	105.199	150.685	0.518406	2.20452	0.00135	0.00935521	yes
DS10_00006626	#N/A	#N/A	#N/A	Control	Acclimated	OK	7.03155	10.0709	0.518281	2.79832	0.0013	0.00908256	yes
DS10_00008010	#N/A	#N/A	#N/A	Control	Acclimated	OK	13.9298	19.949	0.51814	1.87788	0.0016	0.0107384	yes
DS10_00007828	FBgn0261547	Ephexin	Exn	Control	Acclimated	OK	12.9431	18.5358	0.518134	2.23041	0.00115	0.00820578	yes
DS10_00010238	FBgn0038953	-	CG18596	Control	Acclimated	OK	135.03	193.244	0.517151	2.28399	0.0059	0.0297251	yes
DS10_00007661	FBgn0037186	-	CG11241	Control	Acclimated	OK	16.8726	24.1431	0.516929	2.21373	0.00405	0.0221933	yes
DS10_00004563	FBgn0035173	-	CG13907	Control	Acclimated	OK	61.0715	87.3335	0.516036	1.98359	0.00115	0.00820578	yes
DS10_00003775	FBgn0261259	0	0	Control	Acclimated	OK	41.2919	59.0355	0.515723	1.77625	0.00415	0.0226751	yes
DS10_00005537	FBgn0023441	fusilli	fus	Control	Acclimated	OK	14.8769	21.2682	0.515622	1.75344	0.00245	0.014897	yes
DS10_00000806	FBgn0051676	-	CG31676	Control	Acclimated	OK	57.6762	82.4486	0.515519	1.75439	0.0098	0.0435061	yes
DS10_00002912	FBgn0011656	Myocyte enhancer factor 2	Mef2	Control	Acclimated	OK	9.05326	12.94	0.515328	2.20584	0.00455	0.024322	yes
DS10_00006909	FBgn0030270	-	CG15199	Control	Acclimated	OK	328.347	468.962	0.514251	1.90724	0.0006	0.00484548	yes
DS10_00008671	FBgn0263830	-	CG40486	Control	Acclimated	OK	32.4318	46.2713	0.512709	1.59811	0.0079	0.0369797	yes
DS10_00008422	FBgn0038721	subdued	subdued	Control	Acclimated	OK	1.47345	2.0992	0.510639	2.33702	0.00695	0.0336066	yes
DS10_00003478	FBgn0034657	Lamin B receptor	LBR	Control	Acclimated	OK	13.3192	18.9755	0.510627	1.71645	0.0062	0.0309044	yes
DS10_00010549	FBgn0039040	-	CG13833	Control	Acclimated	OK	7.17296	10.2117	0.509583	1.77967	0.00815	0.0378102	yes
DS10_00002317	FBgn0019948	0	0	Control	Acclimated	OK	40.5741	57.7121	0.508312	2.36989	0.00085	0.00647409	yes
DS10_00004739	FBgn0024943	PIP82	PIP82	Control	Acclimated	OK	10.1137	14.382	0.507946	1.83284	0.0031	0.0180308	yes
DS10_00000123	FBgn0000256	cappuccino	capu	Control	Acclimated	OK	8.74186	12.4068	0.505119	2.04385	0.00225	0.0140266	yes
DS10_00005027	FBgn0029885	-	CG3224	Control	Acclimated	OK	235.8	334.628	0.504994	1.86059	0.00215	0.0135382	yes
DS10_00011950	FBgn0260634	eukaryotic translation initiation factor 4G2	eIF4G2	Control	Acclimated	OK	14.7673	20.956	0.504961	1.98865	0.0017	0.0113044	yes
DS10_00007522	FBgn0035449	-	CG14971	Control	Acclimated	OK	25.4729	36.1424	0.504725	1.80455	0.0035	0.0199005	yes
DS10_00012929	FBgn0036501	-	CG7272	Control	Acclimated	OK	86.8476	123.141	0.50375	1.85845	0.00285	0.0168804	yes
DS10_00006572	FBgn0033844	bb in a boxcar	bbc	Control	Acclimated	OK	99.3779	140.859	0.503256	2.63434	0.00175	0.0115549	yes
DS10_00004704	FBgn0003638	suppressor of white-apricot	su(w[a])	Control	Acclimated	OK	38.9606	55.1877	0.502332	1.98288	0.00145	0.00988742	yes
DS10_00005795	FBgn0034398	-	CG15098	Control	Acclimated	OK	636.368	901.403	0.502311	1.92186	0.0018	0.0117608	yes
DS10_00006508	FBgn0000546	Ecdysone receptor	EcR	Control	Acclimated	OK	8.1118	11.4849	0.501648	1.65944	0.00965	0.043044	yes
DS10_00008208	FBgn0029831	-	CG5966	Control	Acclimated	OK	13.9535	19.7546	0.501561	3.12619	0.003	0.0176462	yes
DS10_00005256	FBgn0004861	polyhomeotic proximal	ph-p	Control	Acclimated	OK	4.63516	6.55956	0.50098	1.63158	0.00575	0.0291732	yes
DS10_00012073	FBgn0001128	Glycerol-3-phosphate dehydrogenase 1	Gpdh1	Control	Acclimated	OK	262.043	370.793	0.500814	3.75581	0.0115	0.048723	yes
DS10_00010592	FBgn0039006	Cyp6d4	Cyp6d4	Control	Acclimated	OK	17.1141	24.2145	0.500688	2.14005	0.0026	0.0156568	yes
DS10_00008171	FBgn0033061	SET and MYND domain containing, arthropod-specific, member 5	SmydA-5	Control	Acclimated	OK	13.6249	19.2733	0.500357	1.71474	0.00775	0.0365513	yes
DS10_00006515	FBgn0262867	Patched-related	Ptr	Control	Acclimated	OK	6.73072	9.51241	0.49905	1.76136	0.005	0.026278	yes
DS10_00002503	FBgn0033919	-	CG8547	Control	Acclimated	OK	31.2124	44.0858	0.498195	1.91405	0.0023	0.0142436	yes
DS10_00004554	FBgn0024277	trio	trio	Control	Acclimated	OK	6.82549	9.63963	0.498046	1.80963	0.00275	0.0163916	yes
DS10_00007785	FBgn0035802	Puratrophin-1-like	Pura	Control	Acclimated	OK	9.22143	13.0163	0.497258	1.76651	0.0081	0.0376528	yes
DS10_00006421	FBgn0030432	-	CG4404	Control	Acclimated	OK	20.5494	29.0053	0.497218	3.23545	0.0023	0.0142436	yes
DS10_00007377	FBgn0261988	G protein-coupled receptor kinase 2	Gprk2	Control	Acclimated	OK	20.28	28.6155	0.496736	2.48186	0.00165	0.0110424	yes
DS10_00001308	FBgn0031741	-	CG11034	Control	Acclimated	OK	18.1741	25.6426	0.496657	1.98286	0.00275	0.0163916	yes
DS10_00006426	FBgn0030425	Neprilysin 6	Nep6	Control	Acclimated	OK	13.5693	19.1452	0.496639	2.23171	0.00425	0.0230602	yes
DS10_00000008	FBgn0051974	-	CG31974	Control	Acclimated	OK	61.5378	86.8224	0.496596	2.08549	0.0014	0.00965176	yes
DS10_00005697	FBgn0033204	-	CG2065	Control	Acclimated	OK	17.2582	24.3218	0.494972	2.40769	0.00425	0.0230602	yes
DS10_00003687	FBgn0262579	Ectoderm-expressed 4	Ect4	Control	Acclimated	OK	52.4284	73.8493	0.494236	1.94298	0.00325	0.018683	yes
DS10_00008360	FBgn0261811	pico	pico	Control	Acclimated	OK	16.0585	22.6086	0.493531	1.79688	0.00315	0.0182536	yes
DS10_00008934	FBgn0036756	Cln3	Cln3	Control	Acclimated	OK	17.6419	24.8373	0.493498	1.61418	0.00785	0.0368008	yes
DS10_00009697	FBgn0023083	frayed	fray	Control	Acclimated	OK	19.4507	27.3794	0.493269	1.96717	0.00225	0.0140266	yes
DS10_00007163	FBgn0011205	fumble	fbl	Control	Acclimated	OK	56.1832	79.0808	0.493187	2.07305	0.0024	0.0147075	yes
DS10_00012610	FBgn0037541	-	CG2747	Control	Acclimated	OK	19.1431	26.9329	0.492546	1.6364	0.00845	0.0388178	yes
DS10_00009037	FBgn0051207	-	CG31207	Control	Acclimated	OK	25.5184	35.881	0.491684	1.9617	0.0076	0.0360433	yes
DS10_00002500	FBgn0010241	Multi drug resistance 50	Mdr50	Control	Acclimated	OK	13.3889	18.8247	0.491592	3.17401	0.0021	0.0132858	yes
DS10_00004746	FBgn0031052	-	CG14215	Control	Acclimated	OK	24.4652	34.394	0.491423	1.88038	0.0014	0.00965176	yes
DS10_00003583	FBgn0034240	Misexpression suppressor of ras 4	MESR4	Control	Acclimated	OK	15.0215	21.1102	0.490911	2.65385	0.0024	0.0147075	yes
DS10_00001005	FBgn0032817	-	CG10631	Control	Acclimated	OK	5.09274	7.15638	0.490788	2.23281	0.00195	0.0125313	yes
DS10_00008593	FBgn0263346	-	CG43427	Control	Acclimated	OK	35.5915	50.0108	0.490706	2.81839	0.00215	0.0135382	yes
DS10_00004080	FBgn0036448	myopic	mop	Control	Acclimated	OK	11.6987	16.4351	0.490425	2.30698	0.00135	0.00935521	yes
DS10_00007064	FBgn0039928	Calsyntenin-1	Cals	Control	Acclimated	OK	45.5061	63.8796	0.489296	4.57664	0.00255	0.0154151	yes
DS10_00006203	FBgn0261793	TATA box binding protein-related factor 2	Trf2	Control	Acclimated	OK	18.4178	25.845	0.488788	1.69447	0.0055	0.0281331	yes
DS10_00007293	FBgn0030349	-	CG10353	Control	Acclimated	OK	21.3788	29.9832	0.487973	1.89459	0.00235	0.0144958	yes
DS10_00007850	FBgn0035436	-	CG12016	Control	Acclimated	OK	34.0664	47.7723	0.487825	1.68791	0.00515	0.0268556	yes
DS10_00007909	FBgn0035390	scramblase 2	scramb2	Control	Acclimated	OK	38.3304	53.7499	0.487774	1.63222	0.00565	0.0287904	yes
DS10_00011856	FBgn0036290	-	CG10638	Control	Acclimated	OK	61.7438	86.5039	0.486471	2.05199	0.0018	0.0117608	yes
DS10_00004499	FBgn0035227	Increased minichromosome loss 1	Iml1	Control	Acclimated	OK	7.78508	10.9045	0.486133	1.88601	0.00275	0.0163916	yes
DS10_00009211	FBgn0037344	-	CG2926	Control	Acclimated	OK	29.0174	40.6429	0.486086	2.97222	0.00295	0.0173957	yes
DS10_00001000	FBgn0032821	Cd GTPase activating protein-related	CdGAPr	Control	Acclimated	OK	8.79194	12.3122	0.485837	3.3798	0.00215	0.0135382	yes
DS10_00010990	FBgn0039627	-	CG11837	Control	Acclimated	OK	12.5878	17.6156	0.484831	1.74696	0.0052	0.0270562	yes
DS10_00007373	FBgn0039844	-	CG1607	Control	Acclimated	OK	15.8034	22.1086	0.48437	2.67496	0.0023	0.0142436	yes
DS10_00007062	FBgn0039927	-	CG11155	Control	Acclimated	OK	9.81657	13.733	0.484359	2.97698	0.0059	0.0297251	yes
DS10_00007606	FBgn0037234	-	CG9795	Control	Acclimated	OK	11.0532	15.4601	0.484082	3.27167	0.00355	0.0200632	yes
DS10_00010820	FBgn0038877	-	CG3308	Control	Acclimated	OK	58.6412	82.0191	0.484046	1.78157	0.0037	0.0207732	yes
DS10_00005221	FBgn0003159	-	CG2841	Control	Acclimated	OK	14.7381	20.5949	0.482741	3.811	0.00195	0.0125313	yes
DS10_00000891	FBgn0005771	no ocelli	noc	Control	Acclimated	OK	11.3838	15.9047	0.482476	2.55551	0.00495	0.0260737	yes
DS10_00011632	FBgn0037090	Esterase Q	Est-Q	Control	Acclimated	OK	18.1971	25.4011	0.481184	2.18734	0.0034	0.019438	yes
DS10_00009854	FBgn0015589	APC-like	Apc	Control	Acclimated	OK	7.3871	10.304	0.480124	2.00467	0.003	0.0176462	yes
DS10_00010737	#N/A	#N/A	#N/A	Control	Acclimated	OK	29.1659	40.6574	0.479235	2.00331	0.0025	0.0151519	yes
DS10_00004865	FBgn0031118	Rho GTPase activating protein at 19D	RhoGAP19D	Control	Acclimated	OK	6.00893	8.37581	0.479122	1.61603	0.00585	0.0295208	yes
DS10_00010782	FBgn0259736	-	CG42390	Control	Acclimated	OK	13.8559	19.3058	0.478532	2.20025	0.0032	0.0184635	yes
DS10_00009239	FBgn0041707	7B2	7B2	Control	Acclimated	OK	52.8787	73.6752	0.478492	1.57337	0.0067	0.0327695	yes
DS10_00012116	FBgn0000206	bride of sevenless	boss	Control	Acclimated	OK	4.42652	6.16561	0.478069	1.63104	0.00835	0.0385094	yes
DS10_00004456	FBgn0013811	Dynein heavy chain at 62B	Dhc62B	Control	Acclimated	OK	3.27461	4.56048	0.477861	1.78079	0.00325	0.018683	yes
DS10_00002269	FBgn0034987	0	0	Control	Acclimated	OK	12.0242	16.7414	0.477482	2.02971	0.00205	0.0130487	yes
DS10_00000958	FBgn0024734	PRL-1 phosphatase	PRL-1	Control	Acclimated	OK	197.55	274.987	0.477147	2.2833	0.00305	0.0178507	yes
DS10_00004929	FBgn0052702	Cubilin	Cubn	Control	Acclimated	OK	4.01157	5.58306	0.47689	1.77085	0.00325	0.018683	yes
DS10_00000156	FBgn0031561	Immune induced molecule 33	IM33	Control	Acclimated	OK	1034.42	1439.2	0.476435	9.68781	0.01045	0.0455082	yes
DS10_00004036	FBgn0052138	0	0	Control	Acclimated	OK	15.5442	21.6169	0.475787	1.87272	0.0024	0.0147075	yes
DS10_00005668	FBgn0033177	-	CG11141	Control	Acclimated	OK	12.9913	18.058	0.475089	1.61776	0.0093	0.0418612	yes
DS10_00001339	FBgn0032938	-	CG8671	Control	Acclimated	OK	28.1697	39.1529	0.474974	3.41952	0.0022	0.0137975	yes
DS10_00000340	FBgn0031395	-	CG10874	Control	Acclimated	OK	28.2922	39.3165	0.474731	1.8898	0.0041	0.022428	yes
DS10_00002631	FBgn0033744	Diuretic hormone 44 receptor 2	Dh44-R2	Control	Acclimated	OK	10.6626	14.817	0.474698	3.21391	0.0032	0.0184635	yes
DS10_00003280	FBgn0034155	0	0	Control	Acclimated	OK	15.6132	21.6897	0.474245	2.12639	0.00225	0.0140266	yes
DS10_00008382	FBgn0030505	NFAT nuclear factor	NFAT	Control	Acclimated	OK	4.64489	6.44618	0.4728	1.7183	0.01095	0.0470735	yes
DS10_00003861	FBgn0036004	Jumonji, AT rich interactive domain 2	Jarid2	Control	Acclimated	OK	19.473	27.017	0.472388	2.2537	0.00265	0.015917	yes
DS10_00000279	#N/A	#N/A	#N/A	Control	Acclimated	OK	42.2176	58.5486	0.47179	1.63729	0.00435	0.023467	yes
DS10_00012891	FBgn0261238	Alhambra	Alh	Control	Acclimated	OK	9.21701	12.7808	0.471612	1.74197	0.00575	0.0291732	yes
DS10_00003359	FBgn0259234	Calmodulin-binding transcription activator	Camta	Control	Acclimated	OK	6.64316	9.2093	0.471223	2.83762	0.00245	0.014897	yes
DS10_00010508	FBgn0019960	Mitofilin	Mitofilin	Control	Acclimated	OK	133.758	185.422	0.471183	2.50633	0.0088	0.040014	yes
DS10_00010373	FBgn0038877	-	CG3308	Control	Acclimated	OK	40.3579	55.9404	0.471041	1.52752	0.00985	0.0436454	yes
DS10_00002381	FBgn0033983	Alkyldihydroxyacetonephosphate synthase	ADPS	Control	Acclimated	OK	7.98669	11.0701	0.471	1.65828	0.01175	0.049536	yes
DS10_00009675	FBgn0003249	Rhodopsin 3	Rh3	Control	Acclimated	OK	122.242	169.364	0.470381	1.58657	0.00845	0.0388178	yes
DS10_00001446	FBgn0031865	Na[+]/H[+] hydrogen antiporter 1	Nha1	Control	Acclimated	OK	14.9876	20.7436	0.468899	1.75705	0.0059	0.0297251	yes
DS10_00002600	FBgn0033710	-	CG17739	Control	Acclimated	OK	8.2106	11.3639	0.468894	2.01467	0.0035	0.0199005	yes
DS10_00003613	FBgn0035090	-	CG2736	Control	Acclimated	OK	55.1437	76.2221	0.467014	1.92723	0.00225	0.0140266	yes
DS10_00005742	#N/A	#N/A	#N/A	Control	Acclimated	OK	4.02547	5.56249	0.466572	1.87338	0.01	0.0440809	yes
DS10_00001590	FBgn0032129	junctophilin	jp	Control	Acclimated	OK	15.5951	21.548	0.466455	1.66526	0.006	0.0301156	yes
DS10_00008853	FBgn0036566	Chloride channel-c	ClC-c	Control	Acclimated	OK	36.6872	50.6886	0.466385	1.79499	0.0034	0.019438	yes
DS10_00011257	FBgn0000140	abnormal spindle	asp	Control	Acclimated	OK	8.60552	11.8849	0.465792	2.04671	0.0043	0.0232507	yes
DS10_00010459	FBgn0044826	Pak3	Pak3	Control	Acclimated	OK	18.2888	25.2559	0.465662	1.62152	0.00685	0.0332259	yes
DS10_00008479	FBgn0039689	Complex I intermediate-associated protein, 30 kDa	CIA30	Control	Acclimated	OK	32.7279	45.1616	0.464576	1.77514	0.0038	0.0211321	yes
DS10_00000984	FBgn0034429	Arylalkylamine N-acetyltransferase-like 4	AANATL4	Control	Acclimated	OK	54.3242	74.9453	0.464242	1.79384	0.0065	0.0320084	yes
DS10_00011998	FBgn0038803	-	CG5191	Control	Acclimated	OK	36.9167	50.8097	0.460831	1.60351	0.0053	0.027379	yes
DS10_00007628	FBgn0051522	-	CG31522	Control	Acclimated	OK	72.0647	99.1587	0.460447	1.90839	0.0039	0.0215731	yes
DS10_00011187	FBgn0039682	Odorant-binding protein 99c	Obp99c	Control	Acclimated	OK	1564.99	2153.01	0.460198	1.56495	0.00555	0.0283425	yes
DS10_00012971	FBgn0026061	Multiple inositol polyphosphate phosphatase 1	Mipp1	Control	Acclimated	OK	10.8167	14.8805	0.460163	1.84353	0.00725	0.0347881	yes
DS10_00006148	FBgn0032079	-	CG31886	Control	Acclimated	OK	28.8193	39.6381	0.459853	1.98357	0.0039	0.0215731	yes
DS10_00003071	FBgn0265182	-	CG44247	Control	Acclimated	OK	4.75451	6.53893	0.459758	3.42609	0.01115	0.0477145	yes
DS10_00010914	FBgn0037098	Wnk kinase	Wnk	Control	Acclimated	OK	8.44208	11.6096	0.459645	2.28742	0.00395	0.0217726	yes
DS10_00013036	FBgn0261641	-	CG42724	Control	Acclimated	OK	15.2199	20.9294	0.459573	1.63092	0.00685	0.0332259	yes
DS10_00000871	FBgn0016930	Dual-specificity tyrosine phosphorylation-regulated kinase 2	Dyrk2	Control	Acclimated	OK	17.3614	23.8687	0.459233	1.78823	0.00515	0.0268556	yes
DS10_00010972	FBgn0262517	Listerin E3 ubiquitin protein ligase 1	Ltn1	Control	Acclimated	OK	14.958	20.5602	0.458933	2.16085	0.00305	0.0178507	yes
DS10_00013014	FBgn0039358	-	CG5028	Control	Acclimated	OK	260.569	358.156	0.458921	1.59955	0.00595	0.0299288	yes
DS10_00009393	FBgn0051195	-	CG31195	Control	Acclimated	OK	13.988	19.2187	0.458325	1.907	0.00595	0.0299288	yes
DS10_00008199	FBgn0029821	-	CG4020	Control	Acclimated	OK	13.5668	18.6302	0.457556	1.76813	0.0107	0.0463173	yes
DS10_00008409	FBgn0038734	-	CG11453	Control	Acclimated	OK	13.8504	19.0145	0.45717	1.84558	0.00555	0.0283425	yes
DS10_00009219	FBgn0086768	Protein-L-isoaspartate (D-aspartate) O-methyltransferase	Pcmt	Control	Acclimated	OK	150.631	206.719	0.456647	3.2591	0.00355	0.0200632	yes
DS10_00000897	FBgn0000721	foraging	for	Control	Acclimated	OK	29.7616	40.8079	0.455397	2.64191	0.00515	0.0268556	yes
DS10_00006564	FBgn0053156	-	CG33156	Control	Acclimated	OK	66.92	91.7074	0.454601	1.87361	0.00385	0.0213722	yes
DS10_00004210	FBgn0261934	dikar	dikar	Control	Acclimated	OK	3.53556	4.84475	0.454483	1.94292	0.0048	0.0254696	yes
DS10_00006775	FBgn0033310	0	0	Control	Acclimated	OK	12.8229	17.5672	0.454159	1.67035	0.00685	0.0332259	yes
DS10_00010917	FBgn0037098	Wnk kinase	Wnk	Control	Acclimated	OK	9.13504	12.5144	0.454103	2.21882	0.00445	0.0238828	yes
DS10_00003519	FBgn0243516	Verprolin 1	Vrp1	Control	Acclimated	OK	18.3865	25.1766	0.453435	1.71691	0.00645	0.0318291	yes
DS10_00003107	FBgn0041585	olf186-F	olf186-F	Control	Acclimated	OK	31.3457	42.9173	0.453291	3.61663	0.0038	0.0211321	yes
DS10_00003122	FBgn0034296	-	CG10912	Control	Acclimated	OK	122.977	168.209	0.451867	1.69995	0.00375	0.020966	yes
DS10_00001707	FBgn0028540	-	CG9008	Control	Acclimated	OK	35.7326	48.8711	0.45174	1.52101	0.0112	0.0477758	yes
DS10_00002607	FBgn0033718	0	0	Control	Acclimated	OK	15.0029	20.5091	0.45102	1.78881	0.0051	0.026669	yes
DS10_00006331	FBgn0030469	0	0	Control	Acclimated	OK	17.3434	23.7081	0.450998	2.14442	0.0097	0.0431438	yes
DS10_00005019	FBgn0029895	-	CG14441	Control	Acclimated	OK	12.7081	17.3699	0.450838	1.65891	0.00665	0.032559	yes
DS10_00012346	FBgn0037659	Lysine (K)-specific demethylase 2	Kdm2	Control	Acclimated	OK	11.207	15.3095	0.45003	1.89984	0.0056	0.0285667	yes
DS10_00012440	FBgn0038168	oocyte maintenance defects	omd	Control	Acclimated	OK	10.0318	13.6918	0.448734	1.5294	0.0099	0.0438048	yes
DS10_00006886	FBgn0030251	-	CG2145	Control	Acclimated	OK	46.9728	64.0665	0.447744	1.73539	0.00485	0.0256768	yes
DS10_00004811	FBgn0030976	-	CG7378	Control	Acclimated	OK	84.3601	115.02	0.447249	1.67634	0.0087	0.039694	yes
DS10_00009031	FBgn0013995	Na/Ca-exchange protein	Calx	Control	Acclimated	OK	12.3491	16.8344	0.447009	1.61968	0.00735	0.0350884	yes
DS10_00010671	FBgn0261556	-	CG42674	Control	Acclimated	OK	8.55052	11.6537	0.446698	1.59285	0.00855	0.0391812	yes
DS10_00001531	FBgn0041181	Thioester-containing protein 3	Tep3	Control	Acclimated	OK	5.67619	7.72567	0.444738	1.79687	0.00925	0.0416962	yes
DS10_00010619	FBgn0263289	scribbled	scrib	Control	Acclimated	OK	7.03373	9.57284	0.444658	1.84958	0.0053	0.027379	yes
DS10_00008349	FBgn0000635	Fasciclin 2	Fas2	Control	Acclimated	OK	9.34319	12.7057	0.44349	2.26966	0.0076	0.0360433	yes
DS10_00004825	FBgn0031170	ATP binding cassette subfamily A	ABCA	Control	Acclimated	OK	16.4539	22.3743	0.443413	1.82003	0.00525	0.0272407	yes
DS10_00004798	FBgn0030993	Mec2	Mec2	Control	Acclimated	OK	23.0964	31.3816	0.442253	1.50843	0.00945	0.0423939	yes
DS10_00009598	FBgn0039561	mitoferrin	mfrn	Control	Acclimated	OK	19.9834	27.1399	0.441613	1.52629	0.00995	0.0439638	yes
DS10_00004742	FBgn0043903	domeless	dome	Control	Acclimated	OK	16.2084	21.9992	0.440714	1.64893	0.00615	0.0307205	yes
DS10_00007690	FBgn0032467	-	CG9934	Control	Acclimated	OK	25.8447	35.0743	0.440547	2.67593	0.00535	0.0275765	yes
DS10_00007925	FBgn0027532	-	CG7139	Control	Acclimated	OK	18.6026	25.2455	0.440523	1.72829	0.00695	0.0336066	yes
DS10_00011462	FBgn0039801	Niemann-Pick type C-2h	Npc2h	Control	Acclimated	OK	293.966	398.688	0.439609	1.58634	0.00575	0.0291732	yes
DS10_00002760	FBgn0050389	-	CG30389	Control	Acclimated	OK	24.7313	33.5409	0.439586	1.84768	0.00525	0.0272407	yes
DS10_00010114	FBgn0261113	Xrp1	Xrp1	Control	Acclimated	OK	123.533	167.501	0.439274	1.73009	0.0049	0.0258539	yes
DS10_00004622	FBgn0035106	rhinoceros	rno	Control	Acclimated	OK	7.79514	10.5688	0.439166	1.85644	0.0048	0.0254696	yes
DS10_00001514	FBgn0025697	scavenger receptor acting in neural tissue and majority of rhodopsin is absent	santa-maria	Control	Acclimated	OK	17.5754	23.8193	0.438574	1.65729	0.01055	0.045816	yes
DS10_00001038	FBgn0031389	-	CG4259	Control	Acclimated	OK	39.6067	53.6636	0.438201	1.993	0.01055	0.045816	yes
DS10_00005126	FBgn0013720	pickel	pck	Control	Acclimated	OK	22.525	30.5153	0.438007	1.78551	0.00555	0.0283425	yes
DS10_00011904	FBgn0038681	Cyp12a4	Cyp12a4	Control	Acclimated	OK	15.1095	20.463	0.437555	2.04699	0.0061	0.0305195	yes
DS10_00005276	FBgn0004646	optic ganglion reduced	ogre	Control	Acclimated	OK	43.0888	58.3478	0.437366	1.50646	0.0098	0.0435061	yes
DS10_00000014	FBgn0016977	split ends	spen	Control	Acclimated	OK	14.2927	19.3527	0.437252	2.06761	0.0076	0.0360433	yes
DS10_00006958	FBgn0029762	Nutrient Amino Acid Transporter 1	NAAT1	Control	Acclimated	OK	26.1335	35.3732	0.436755	1.75397	0.00885	0.0402218	yes
DS10_00005501	FBgn0034009	-	CG8155	Control	Acclimated	OK	11.6439	15.7584	0.436549	1.70956	0.00805	0.0374761	yes
DS10_00003720	FBgn0035870	Gustatory receptor 66a	Gr66a	Control	Acclimated	OK	33.3623	45.1438	0.436308	1.668	0.0076	0.0360433	yes
DS10_00013383	FBgn0000711	flapwing	flw	Control	Acclimated	OK	25.625	34.6558	0.435545	4.80475	0.00525	0.0272407	yes
DS10_00007355	FBgn0051004	mesh	mesh	Control	Acclimated	OK	18.8303	25.4321	0.433597	1.72699	0.00585	0.0295208	yes
DS10_00000301	FBgn0030880	-	CG6788	Control	Acclimated	OK	96.6867	130.563	0.433357	2.2133	0.0085	0.0389902	yes
DS10_00005622	FBgn0029506	Tetraspanin 42Ee	Tsp42Ee	Control	Acclimated	OK	278.043	375.337	0.432881	2.05937	0.0081	0.0376528	yes
DS10_00002482	FBgn0033897	Reduction in Cnn dots 1	Rcd1	Control	Acclimated	OK	18.4801	24.9315	0.432003	1.72541	0.0063	0.0313362	yes
DS10_00007799	FBgn0001208	Henna	Hn	Control	Acclimated	OK	100.117	135.051	0.431821	1.71972	0.00535	0.0275765	yes
DS10_00003289	FBgn0027558	Polypeptide N-Acetylgalactosaminyltransferase 3	Pgant3	Control	Acclimated	OK	19.9154	26.8493	0.431	1.91962	0.00785	0.0368008	yes
DS10_00011025	FBgn0259220	0	0	Control	Acclimated	OK	21.9336	29.5661	0.430803	1.88103	0.0057	0.0289822	yes
DS10_00008610	#N/A	#N/A	#N/A	Control	Acclimated	OK	2.734	3.68363	0.430116	2.05412	0.00795	0.0371396	yes
DS10_00010219	#N/A	#N/A	#N/A	Control	Acclimated	OK	22.5812	30.4209	0.429942	1.92648	0.00725	0.0347881	yes
DS10_00010926	FBgn0037094	-	CG7611	Control	Acclimated	OK	33.3537	44.9063	0.429073	1.72022	0.00675	0.0329111	yes
DS10_00000455	FBgn0024248	chico	chico	Control	Acclimated	OK	35.2922	47.5082	0.428826	2.51941	0.0061	0.0305195	yes
DS10_00008122	FBgn0016756	Ubiquitin specific protease 47	Usp47	Control	Acclimated	OK	47.5115	63.8371	0.42612	1.94883	0.00735	0.0350884	yes
DS10_00005894	FBgn0003345	scalloped	sd	Control	Acclimated	OK	19.1779	25.7512	0.425195	1.75902	0.00805	0.0374761	yes
DS10_00006795	FBgn0040777	-	CG14767	Control	Acclimated	OK	33.8034	45.3489	0.423901	1.69073	0.00705	0.0340025	yes
DS10_00000579	FBgn0041111	lilliputian	lilli	Control	Acclimated	OK	12.337	16.5449	0.423395	1.69709	0.0095	0.0425774	yes
DS10_00009752	FBgn0038787	-	CG4360	Control	Acclimated	OK	39.9842	53.6034	0.422895	1.50284	0.01025	0.0449504	yes
DS10_00003072	FBgn0029006	SMAD specific E3 ubiquitin protein ligase	Smurf	Control	Acclimated	OK	7.10968	9.51969	0.421131	2.12439	0.00905	0.0409324	yes
DS10_00005917	FBgn0030674	-	CG8184	Control	Acclimated	OK	10.2094	13.6678	0.420888	1.59728	0.00675	0.0329111	yes
DS10_00008975	FBgn0015795	Rab7	Rab7	Control	Acclimated	OK	481.018	643.739	0.420384	1.59117	0.0072	0.0345836	yes
DS10_00007791	FBgn0035811	Medium-chain acyl-CoA dehydrogenase	Mcad	Control	Acclimated	OK	348.934	466.77	0.419759	1.7168	0.01045	0.0455082	yes
DS10_00007719	FBgn0031981	Multiple EGF like domains 8	Megf8	Control	Acclimated	OK	8.3102	11.1136	0.419372	1.71512	0.0076	0.0360433	yes
DS10_00006126	FBgn0031078	Nucleoporin 205kD	Nup205	Control	Acclimated	OK	22.1558	29.6246	0.419109	1.61252	0.00705	0.0340025	yes
DS10_00001772	FBgn0033320	-	CG8586	Control	Acclimated	OK	131.318	175.517	0.418544	1.61981	0.0075	0.0357136	yes
DS10_00006885	FBgn0003965	vermilion	v	Control	Acclimated	OK	61.9709	82.7894	0.417854	1.58899	0.0097	0.0431438	yes
DS10_00009473	FBgn0039656	-	CG11951	Control	Acclimated	OK	4.30441	5.74539	0.416589	1.84533	0.01	0.0440809	yes
DS10_00011949	FBgn0015513	myoblast city	mbc	Control	Acclimated	OK	11.9653	15.9704	0.416543	1.79748	0.00765	0.0361889	yes
DS10_00002315	FBgn0034951	-	CG3860	Control	Acclimated	OK	33.0559	44.091	0.415574	2.24901	0.0078	0.0366948	yes
DS10_00008205	FBgn0029828	-	CG6067	Control	Acclimated	OK	59.3768	79.1495	0.414681	1.62812	0.0083	0.0383543	yes
DS10_00007703	FBgn0024291	Sirtuin 1	Sirt1	Control	Acclimated	OK	29.1154	38.7868	0.413786	2.39856	0.0087	0.039694	yes
DS10_00003560	FBgn0022029	lethal (2) k01209	l(2)k01209	Control	Acclimated	OK	38.9592	51.8722	0.412997	1.80535	0.0082	0.0379858	yes
DS10_00010334	FBgn0051211	-	CG31211	Control	Acclimated	OK	21.8331	29.0697	0.412994	1.71669	0.0102	0.044794	yes
DS10_00004260	FBgn0012034	Acetyl Coenzyme A synthase	AcCoAS	Control	Acclimated	OK	36.4515	48.5101	0.412306	1.84222	0.01015	0.0445953	yes
DS10_00007047	FBgn0052672	Autophagy-related 8a	Atg8a	Control	Acclimated	OK	747.272	993.868	0.41142	1.51937	0.00925	0.0416962	yes
DS10_00010475	FBgn0027279	lethal (1) G0196	l(1)G0196	Control	Acclimated	OK	17.0429	22.6111	0.40786	2.23159	0.0083	0.0383543	yes
DS10_00000447	FBgn0024320	Niemann-Pick type C-1a	Npc1a	Control	Acclimated	OK	34.5449	45.8278	0.407748	2.14461	0.00775	0.0365513	yes
DS10_00009481	FBgn0039647	julius seizure	jus	Control	Acclimated	OK	9.27768	12.3054	0.407459	7.22466	0.01125	0.0479673	yes
DS10_00005867	FBgn0030718	NADH dehydrogenase (ubiquinone) 20 kDa subunit	ND-20	Control	Acclimated	OK	398.465	528.475	0.407382	1.484	0.0096	0.0428617	yes
DS10_00012991	FBgn0264357	SNF4/AMP-activated protein kinase gamma subunit	SNF4Agamma	Control	Acclimated	OK	46.3838	61.4811	0.406522	1.60995	0.00765	0.0361889	yes
DS10_00012185	FBgn0039682	Odorant-binding protein 99c	Obp99c	Control	Acclimated	OK	1221.82	1618.44	0.405578	1.47895	0.0112	0.0477758	yes
DS10_00005843	FBgn0034141	-	CG8311	Control	Acclimated	OK	35.8938	47.4788	0.403548	1.59355	0.01025	0.0449504	yes
DS10_00002897	FBgn0033212	Leucine-rich repeat	LRR	Control	Acclimated	OK	18.0733	23.8326	0.399076	1.74753	0.0103	0.0451275	yes
DS10_00004643	FBgn0004373	four wheel drive	fwd	Control	Acclimated	OK	33.9174	44.7101	0.398575	2.94899	0.011	0.0472018	yes
DS10_00005826	FBgn0034420	-	CG10737	Control	Acclimated	OK	42.3123	55.4813	0.390924	1.75138	0.01165	0.0491807	yes

## Sheet: Table S2 Down-regulated in Acc
gene	Dmel Ortholog	NAME	SYMBOL	sample_1	sample_2	status	value_1	value_2	log2(fold_change)	test_stat	p_value	q_value	significant
DS10_00003768	FBgn0000357	Chorion protein 18	Cp18	Control	Acclimated	OK	445.196	1.61559	-8.10623	-9.86812	5e-05	0.000610417	yes
DS10_00003771	FBgn0000356	Chorion protein 16	Cp16	Control	Acclimated	OK	706.704	7.6272	-6.53381	-11.3695	5e-05	0.000610417	yes
DS10_00004539	FBgn0004430	Lysozyme S	LysS	Control	Acclimated	OK	780.451	10.4395	-6.22418	-12.4579	5e-05	0.000610417	yes
DS10_00004482,DS10_00004483	#N/A	#N/A	#N/A	Control	Acclimated	OK	950.549	16.8418	-5.81864	-28.6953	5e-05	0.000610417	yes
DS10_00004540	FBgn0004430	Lysozyme S	LysS	Control	Acclimated	OK	711.2	15.0218	-5.56513	-12.1035	5e-05	0.000610417	yes
DS10_00000747	FBgn0051928	-	CG31928	Control	Acclimated	OK	13.9961	0.302247	-5.53315	-16.7396	5e-05	0.000610417	yes
DS10_00005457	FBgn0052774	Mucin 4B	Muc4B	Control	Acclimated	OK	9.25521	0.223705	-5.37059	-4.48496	5e-05	0.000610417	yes
DS10_00006848	FBgn0014465	Chorion protein b at 7F	Cp7Fb	Control	Acclimated	OK	41.2199	1.01126	-5.34911	-10.019	5e-05	0.000610417	yes
DS10_00001029	FBgn0032789	-	CG13083	Control	Acclimated	OK	53.0416	1.35336	-5.29251	-6.60853	5e-05	0.000610417	yes
DS10_00004875	FBgn0030187	Interaction partner of Dnmt2	Ipod	Control	Acclimated	OK	20.2382	0.553519	-5.19231	-5.71434	5e-05	0.000610417	yes
DS10_00003770	FBgn0000358	Chorion protein 19	Cp19	Control	Acclimated	OK	753.127	20.9179	-5.17008	-10.3455	5e-05	0.000610417	yes
DS10_00001030	FBgn0032788	-	CG13084	Control	Acclimated	OK	20.6147	0.665195	-4.95375	-5.95605	5e-05	0.000610417	yes
DS10_00003731	FBgn0035886	Jonah 66Ci	Jon66Ci	Control	Acclimated	OK	110.633	3.78131	-4.87076	-9.80345	5e-05	0.000610417	yes
DS10_00003732	FBgn0035887	Jonah 66Cii	Jon66Cii	Control	Acclimated	OK	100.134	3.54885	-4.81843	-9.73145	5e-05	0.000610417	yes
DS10_00006849	FBgn0014466	Chorion protein c at 7F	Cp7Fc	Control	Acclimated	OK	221.208	8.44132	-4.71179	-10.2914	5e-05	0.000610417	yes
DS10_00005458	FBgn0041252	Femcoat	Femcoat	Control	Acclimated	OK	83.427	3.28418	-4.66691	-7.19245	5e-05	0.000610417	yes
DS10_00008049	FBgn0027527	Osiris 6	Osi6	Control	Acclimated	OK	28.7074	1.1453	-4.64762	-7.37112	5e-05	0.000610417	yes
DS10_00000870	FBgn0263038	-	CG43333	Control	Acclimated	OK	2.21415	0.0886705	-4.64215	-3.9727	5e-05	0.000610417	yes
DS10_00003769	FBgn0000355	Chorion protein 15	Cp15	Control	Acclimated	OK	420.261	18.7341	-4.48754	-9.44169	5e-05	0.000610417	yes
DS10_00004402	FBgn0035328	yellow-g2	yellow-g2	Control	Acclimated	OK	94.7216	4.23351	-4.48377	-8.42149	5e-05	0.000610417	yes
DS10_00008412	FBgn0038730	-	CG6300	Control	Acclimated	OK	4.19019	0.196745	-4.41262	-6.01259	0.00015	0.00156789	yes
DS10_00006015	FBgn0031111	Odorant-binding protein 19c	Obp19c	Control	Acclimated	OK	229.69	11.1275	-4.36749	-8.64291	5e-05	0.000610417	yes
DS10_00008041	FBgn0037405	-	CG1077	Control	Acclimated	OK	5.12655	0.27737	-4.2081	-4.25469	5e-05	0.000610417	yes
DS10_00013324	FBgn0038469	-	CG4009	Control	Acclimated	OK	53.8946	2.92933	-4.2015	-8.51867	5e-05	0.000610417	yes
DS10_00008868	FBgn0036226	-	CG7252	Control	Acclimated	OK	2.67292	0.147672	-4.17795	-3.42879	0.00245	0.014897	yes
DS10_00001589	FBgn0032127	-	CG13114	Control	Acclimated	OK	38.3347	2.16701	-4.14487	-7.33624	5e-05	0.000610417	yes
DS10_00004543	FBgn0004429	Lysozyme P	LysP	Control	Acclimated	OK	6599.7	387.995	-4.08829	-13.7454	5e-05	0.000610417	yes
DS10_00007017	FBgn0000427	defective chorion 1	dec-1	Control	Acclimated	OK	90.0079	5.31264	-4.08255	-12.1293	5e-05	0.000610417	yes
DS10_00004720	FBgn0029568	-	CG11381	Control	Acclimated	OK	74.7168	4.79753	-3.96107	-7.85959	5e-05	0.000610417	yes
DS10_00010563	FBgn0040514	-	CG17169	Control	Acclimated	OK	52.3682	3.38639	-3.95087	-6.11731	0.01025	0.0449504	yes
DS10_00004403	FBgn0041709	yellow-g	yellow-g	Control	Acclimated	OK	108.46	7.0768	-3.93793	-7.63609	5e-05	0.000610417	yes
DS10_00008347	FBgn0029697	-	CG15570	Control	Acclimated	OK	23.8755	1.67422	-3.83397	-6.81218	5e-05	0.000610417	yes
DS10_00001189	FBgn0051789	-	CG31789	Control	Acclimated	OK	61.0519	4.29091	-3.83068	-5.50603	5e-05	0.000610417	yes
DS10_00008348	FBgn0029696	-	CG15571	Control	Acclimated	OK	13.9987	1.01136	-3.79093	-3.86137	5e-05	0.000610417	yes
DS10_00008514	FBgn0003358	Jonah 99Ci	Jon99Ci	Control	Acclimated	OK	14.2074	1.03517	-3.7787	-7.65581	5e-05	0.000610417	yes
DS10_00004542	FBgn0004429	Lysozyme P	LysP	Control	Acclimated	OK	11102.1	828.275	-3.74458	-12.1297	5e-05	0.000610417	yes
DS10_00004188	FBgn0035697	-	CG10163	Control	Acclimated	OK	7.49555	0.576675	-3.7002	-3.90999	5e-05	0.000610417	yes
DS10_00005649	FBgn0033158	-	CG12164	Control	Acclimated	OK	8.26762	0.671491	-3.62203	-4.40349	5e-05	0.000610417	yes
DS10_00009708	FBgn0038611	-	CG14309	Control	Acclimated	OK	12.1954	1.06101	-3.52283	-6.36762	5e-05	0.000610417	yes
DS10_00006850	FBgn0000359	Chorion protein 36	Cp36	Control	Acclimated	OK	797.992	74.4939	-3.42118	-8.02987	5e-05	0.000610417	yes
DS10_00006851	FBgn0000360	Chorion protein 38	Cp38	Control	Acclimated	OK	931.869	88.1311	-3.4024	-7.76584	5e-05	0.000610417	yes
DS10_00001679	FBgn0003983	Vitelline membrane 34Ca	Vm34Ca	Control	Acclimated	OK	1143.3	112.356	-3.34705	-9.42607	5e-05	0.000610417	yes
DS10_00001681	FBgn0032523	-	CG16956	Control	Acclimated	OK	5.30464	0.522931	-3.34256	-3.27603	0.00105	0.00767925	yes
DS10_00004891	FBgn0005391	Yolk protein 2	Yp2	Control	Acclimated	OK	6950.35	732.927	-3.24534	-7.11705	5e-05	0.000610417	yes
DS10_00007679	FBgn0003979	Vitelline membrane 26Aa	Vm26Aa	Control	Acclimated	OK	1694.75	181.034	-3.22674	-10.2596	5e-05	0.000610417	yes
DS10_00001909	FBgn0014076	Vitelline membrane 32E	Vm32E	Control	Acclimated	OK	1218.05	131.445	-3.21205	-9.07089	5e-05	0.000610417	yes
DS10_00003444	FBgn0050413	-	CG30413	Control	Acclimated	OK	27.0155	2.97237	-3.1841	-5.05683	0.00015	0.00156789	yes
DS10_00008772	FBgn0038395	-	CG10407	Control	Acclimated	OK	67.9725	7.66851	-3.14793	-8.54902	5e-05	0.000610417	yes
DS10_00007496	FBgn0030569	-	CG9411	Control	Acclimated	OK	1.0877	0.124794	-3.12367	-2.74476	0.0016	0.0107384	yes
DS10_00005973	FBgn0029990	-	CG2233	Control	Acclimated	OK	44.0463	5.08239	-3.11544	-16.2897	5e-05	0.000610417	yes
DS10_00013155	FBgn0039440	TweedleJ	TwdlJ	Control	Acclimated	OK	1.69005	0.200812	-3.07315	-3.86435	0.0001	0.0011109	yes
DS10_00012918	FBgn0038395	-	CG10407	Control	Acclimated	OK	36.0205	4.33675	-3.05413	-6.06056	5e-05	0.000610417	yes
DS10_00004890	FBgn0004045	Yolk protein 1	Yp1	Control	Acclimated	OK	6759.92	864.641	-2.96683	-6.8263	5e-05	0.000610417	yes
DS10_00010716	FBgn0036612	-	CG4998	Control	Acclimated	OK	1.236	0.180286	-2.77732	-3.38675	0.0003	0.0027685	yes
DS10_00003467	FBgn0034655	-	CG10307	Control	Acclimated	OK	26.6388	3.93302	-2.75982	-6.44315	5e-05	0.000610417	yes
DS10_00002017	FBgn0034472	-	CG8517	Control	Acclimated	OK	121.642	18.1509	-2.74453	-9.22674	5e-05	0.000610417	yes
DS10_00008551	FBgn0039404	-	CG14543	Control	Acclimated	OK	12.3087	1.92579	-2.67616	-3.4764	5e-05	0.000610417	yes
DS10_00006792	FBgn0033327	Peptidoglycan recognition protein SC1b	PGRP-SC1b	Control	Acclimated	OK	62.6362	10.0005	-2.64692	-5.52583	5e-05	0.000610417	yes
DS10_00008400	FBgn0004047	Yolk protein 3	Yp3	Control	Acclimated	OK	4591.36	735.454	-2.64221	-6.20196	5e-05	0.000610417	yes
DS10_00000748	FBgn0053128	-	CG33128	Control	Acclimated	OK	5.58235	0.899936	-2.63298	-7.69178	5e-05	0.000610417	yes
DS10_00000636	#N/A	#N/A	#N/A	Control	Acclimated	OK	577.985	93.5585	-2.62709	-9.07377	5e-05	0.000610417	yes
DS10_00002690	FBgn0031910	-	CG15818	Control	Acclimated	OK	4.78674	0.802666	-2.57617	-2.93531	0.0013	0.00908256	yes
DS10_00003761	FBgn0052029	Cuticular protein 66D	Cpr66D	Control	Acclimated	OK	3.88586	0.663312	-2.55047	-3.03112	0.00185	0.0120205	yes
DS10_00001733	FBgn0028544	-	CG16884	Control	Acclimated	OK	6.05416	1.04544	-2.53382	-3.33658	0.0001	0.0011109	yes
DS10_00003272	FBgn0034159	-	CG15615	Control	Acclimated	OK	2.23488	0.388882	-2.52279	-2.7572	0.0009	0.00680516	yes
DS10_00006507	#N/A	#N/A	#N/A	Control	Acclimated	OK	30.8725	5.52237	-2.48296	-4.56225	0.0002	0.00199702	yes
DS10_00010678	FBgn0036938	-	CG14187	Control	Acclimated	OK	132.443	23.9107	-2.46964	-5.66394	5e-05	0.000610417	yes
DS10_00009876	FBgn0086265	palisade	psd	Control	Acclimated	OK	166.737	32.8291	-2.34452	-9.06253	5e-05	0.000610417	yes
DS10_00001863	FBgn0032311	-	CG12517	Control	Acclimated	OK	56.3402	11.2852	-2.31973	-4.55497	5e-05	0.000610417	yes
DS10_00008464	FBgn0003980	Vitelline membrane 26Ab	Vm26Ab	Control	Acclimated	OK	428.253	86.6955	-2.30444	-6.72793	5e-05	0.000610417	yes
DS10_00011295	FBgn0036504	yellow-k	yellow-k	Control	Acclimated	OK	4.17093	0.846402	-2.30095	-3.48514	5e-05	0.000610417	yes
DS10_00010620	FBgn0039434	TweedleM	TwdlM	Control	Acclimated	OK	8.36687	1.75342	-2.25452	-3.82587	5e-05	0.000610417	yes
DS10_00009112	FBgn0085312	-	CG34283	Control	Acclimated	OK	39.3755	8.32571	-2.24165	-36.6451	5e-05	0.000610417	yes
DS10_00001522	FBgn0031925	Cyp4d21	Cyp4d21	Control	Acclimated	OK	3.53145	0.752569	-2.23037	-4.54934	5e-05	0.000610417	yes
DS10_00002806	FBgn0026403	Nidogen/entactin	Ndg	Control	Acclimated	OK	6.04191	1.2957	-2.22128	-6.04394	5e-05	0.000610417	yes
DS10_00001226	FBgn0032726	-	CG10621	Control	Acclimated	OK	26.7569	5.80019	-2.20574	-5.17494	5e-05	0.000610417	yes
DS10_00012856	FBgn0051482	-	CG31482	Control	Acclimated	OK	2.23174	0.488584	-2.19149	-2.54701	0.0046	0.0244915	yes
DS10_00008823	FBgn0036831	-	CG6839	Control	Acclimated	OK	133.752	29.6091	-2.17545	-3.10492	5e-05	0.000610417	yes
DS10_00002996	#N/A	#N/A	#N/A	Control	Acclimated	OK	2.12542	0.470738	-2.17475	-3.09377	0.0056	0.0285667	yes
DS10_00005807	FBgn0034407	Diptericin B	DptB	Control	Acclimated	OK	25.6797	5.84729	-2.13479	-4.15899	5e-05	0.000610417	yes
DS10_00010513	FBgn0038915	-	CG17819	Control	Acclimated	OK	127.099	30.5624	-2.05613	-10.6728	5e-05	0.000610417	yes
DS10_00011779	FBgn0038291	-	CG3984	Control	Acclimated	OK	1.32018	0.318842	-2.04982	-3.17749	0.00145	0.00988742	yes
DS10_00007245	FBgn0035768	-	CG14834	Control	Acclimated	OK	89.1884	21.7962	-2.03278	-7.50519	5e-05	0.000610417	yes
DS10_00006793	FBgn0033327	Peptidoglycan recognition protein SC1b	PGRP-SC1b	Control	Acclimated	OK	100.076	24.6034	-2.02416	-4.98599	5e-05	0.000610417	yes
DS10_00003633	FBgn0040843	-	CG15213	Control	Acclimated	OK	39.0964	9.62438	-2.02227	-2.03364	0.00155	0.0104703	yes
DS10_00005136	FBgn0025390	Mucin related 2B	Mur2B	Control	Acclimated	OK	11.8952	2.92967	-2.02157	-12.3988	5e-05	0.000610417	yes
DS10_00003223	FBgn0034429	Arylalkylamine N-acetyltransferase-like 4	AANATL4	Control	Acclimated	OK	5.53136	1.36555	-2.01815	-3.85211	0.0001	0.0011109	yes
DS10_00009365	FBgn0038017	-	CG4115	Control	Acclimated	OK	4.46175	1.11885	-1.99559	-3.09056	0.0007	0.00552923	yes
DS10_00010034	FBgn0035496	-	CG14990	Control	Acclimated	OK	2.5637	0.644655	-1.99163	-3.07091	0.00195	0.0125313	yes
DS10_00013455	FBgn0004577	Peroxidase	Pxd	Control	Acclimated	OK	1.02695	0.262065	-1.97037	-2.35594	0.00205	0.0130487	yes
DS10_00003283	FBgn0034151	-	CG15617	Control	Acclimated	OK	60.4856	15.5034	-1.964	-8.17091	5e-05	0.000610417	yes
DS10_00000292	FBgn0040106	lectin-21Cb	lectin-21Cb	Control	Acclimated	OK	4.69989	1.21808	-1.94802	-2.6307	0.001	0.00738849	yes
DS10_00004200	FBgn0002926	nudel	ndl	Control	Acclimated	OK	8.47676	2.21984	-1.93306	-7.37106	5e-05	0.000610417	yes
DS10_00008111	FBgn0003486	spook	spo	Control	Acclimated	OK	4.33552	1.14724	-1.91803	-7.85742	5e-05	0.000610417	yes
DS10_00006413	FBgn0030438	-	CG15721	Control	Acclimated	OK	28.0639	7.42642	-1.91798	-8.07902	5e-05	0.000610417	yes
DS10_00009454	FBgn0001217	Heat shock protein cognate 2	Hsc70-2	Control	Acclimated	OK	1.12544	0.299252	-1.91105	-2.99608	0.00035	0.00311939	yes
DS10_00011124	FBgn0038916	dead end	dnd	Control	Acclimated	OK	59.6989	15.9235	-1.90654	-5.9487	5e-05	0.000610417	yes
DS10_00013028	FBgn0037782	Niemann-Pick type C-2d	Npc2d	Control	Acclimated	OK	409.918	112.723	-1.86255	-4.27243	5e-05	0.000610417	yes
DS10_00006847	FBgn0014464	Chorion protein a at 7F	Cp7Fa	Control	Acclimated	OK	24.6317	7.20856	-1.77273	-3.09387	5e-05	0.000610417	yes
DS10_00002258	FBgn0005638	slow border cells	slbo	Control	Acclimated	OK	3.56696	1.04603	-1.76977	-2.41566	0.00115	0.00820578	yes
DS10_00012804	FBgn0031756	-	CG13992	Control	Acclimated	OK	20.4301	6.02975	-1.76053	-5.58071	5e-05	0.000610417	yes
DS10_00013029	FBgn0037782	Niemann-Pick type C-2d	Npc2d	Control	Acclimated	OK	29.1042	8.62861	-1.75403	-3.46551	5e-05	0.000610417	yes
DS10_00000214	FBgn0028853	-	CG15263	Control	Acclimated	OK	3.48151	1.0352	-1.74981	-2.34579	0.0018	0.0117608	yes
DS10_00002610	FBgn0033723	-	CG13155	Control	Acclimated	OK	75.5516	22.6672	-1.73686	-2.45459	0.00025	0.00239184	yes
DS10_00002791	FBgn0000448	Hormone receptor 3	Hr3	Control	Acclimated	OK	4.62781	1.4126	-1.71198	-3.12735	5e-05	0.000610417	yes
DS10_00004614	FBgn0035099	-	CG6845	Control	Acclimated	OK	2.3218	0.722791	-1.68359	-3.28523	5e-05	0.000610417	yes
DS10_00005456	FBgn0262608	-	CG43134	Control	Acclimated	OK	620.045	195.721	-1.66358	-4.50659	5e-05	0.000610417	yes
DS10_00008973	FBgn0053108	-	CG33108	Control	Acclimated	OK	4.29692	1.35843	-1.66136	-1.79309	0.00305	0.0178507	yes
DS10_00008471	FBgn0051091	-	CG31091	Control	Acclimated	OK	23.5314	7.49527	-1.65053	-4.46167	5e-05	0.000610417	yes
DS10_00004983	FBgn0264493	roadkill	rdx	Control	Acclimated	OK	5.15606	1.64266	-1.65024	-3.63803	5e-05	0.000610417	yes
DS10_00009543	FBgn0260440	sanpodo	spdo	Control	Acclimated	OK	63.4211	20.4805	-1.63071	-6.104	5e-05	0.000610417	yes
DS10_00010257	FBgn0038972	-	CG7054	Control	Acclimated	OK	289.177	93.975	-1.6216	-6.946	5e-05	0.000610417	yes
DS10_00005509	FBgn0014865	Metchnikowin	Mtk	Control	Acclimated	OK	131.15	42.6329	-1.62117	-2.85166	5e-05	0.000610417	yes
DS10_00002669	FBgn0010423	Troponin C at 47D	TpnC47D	Control	Acclimated	OK	14.0059	4.57894	-1.61295	-4.43472	5e-05	0.000610417	yes
DS10_00010964	#N/A	#N/A	#N/A	Control	Acclimated	OK	27.481	9.06303	-1.60037	-9.24437	0.0106	0.0459693	yes
DS10_00008463	FBgn0040949	-	CG13998	Control	Acclimated	OK	36.7474	12.1391	-1.59798	-2.45785	0.0003	0.0027685	yes
DS10_00004182	FBgn0035694	-	CG13299	Control	Acclimated	OK	275.989	92.3373	-1.57963	-5.35244	5e-05	0.000610417	yes
DS10_00011698	FBgn0039094	-	CG10184	Control	Acclimated	OK	27.6719	9.28854	-1.5749	-5.07858	5e-05	0.000610417	yes
DS10_00006637	FBgn0033774	-	CG12374	Control	Acclimated	OK	3191.9	1074.47	-1.57078	-4.53944	5e-05	0.000610417	yes
DS10_00005321	FBgn0024989	-	CG3777	Control	Acclimated	OK	1.33703	0.456901	-1.54908	-2.42223	0.00115	0.00820578	yes
DS10_00012202	FBgn0053977	-	CG33977	Control	Acclimated	OK	2.02887	0.695002	-1.54559	-1.82227	0.0082	0.0379858	yes
DS10_00005831	FBgn0004003	windbeutel	wbl	Control	Acclimated	OK	25.3762	8.71705	-1.54157	-4.70442	5e-05	0.000610417	yes
DS10_00006415	FBgn0052642	-	CG32642	Control	Acclimated	OK	14.0301	4.84511	-1.53392	-3.79858	0.0001	0.0011109	yes
DS10_00010534	FBgn0001256	Ecdysone-inducible gene L1	ImpL1	Control	Acclimated	OK	2.90932	1.00531	-1.53304	-1.98402	0.00355	0.0200632	yes
DS10_00008326	FBgn0039342	-	CG5107	Control	Acclimated	OK	51.0845	17.84	-1.51777	-6.02034	5e-05	0.000610417	yes
DS10_00006671	FBgn0033753	Cyp301a1	Cyp301a1	Control	Acclimated	OK	8.70415	3.07007	-1.50343	-3.76882	5e-05	0.000610417	yes
DS10_00010427	#N/A	#N/A	#N/A	Control	Acclimated	OK	298.876	106.045	-1.49487	-4.97545	5e-05	0.000610417	yes
DS10_00001257	FBgn0000075	alpha methyl dopa-resistant	amd	Control	Acclimated	OK	5.82486	2.09251	-1.47699	-3.22218	5e-05	0.000610417	yes
DS10_00002609	FBgn0033725	Cuticular protein 49Ac	Cpr49Ac	Control	Acclimated	OK	78.8285	28.6254	-1.46142	-5.08004	5e-05	0.000610417	yes
DS10_00000236	FBgn0261963	midline	mid	Control	Acclimated	OK	2.28574	0.830113	-1.46128	-2.0995	0.0017	0.0113044	yes
DS10_00003095	FBgn0034276	Sarcosine dehydrogenase	Sardh	Control	Acclimated	OK	2.01704	0.736888	-1.45272	-2.87755	5e-05	0.000610417	yes
DS10_00012554	FBgn0085625	0	0	Control	Acclimated	OK	121.563	45.2204	-1.42666	-2.77778	0.0001	0.0011109	yes
DS10_00001768	FBgn0032213	-	CG5390	Control	Acclimated	OK	14.19	5.30304	-1.41998	-4.30045	5e-05	0.000610417	yes
DS10_00010498	FBgn0034495	-	CG11788	Control	Acclimated	OK	1.70845	0.642546	-1.41082	-1.743	0.0053	0.027379	yes
DS10_00004256,DS10_00004257	#N/A	#N/A	#N/A	Control	Acclimated	OK	7.35536	2.77161	-1.40807	-3.27321	5e-05	0.000610417	yes
DS10_00008511	FBgn0039719	-	CG15515	Control	Acclimated	OK	30.2532	11.5555	-1.3885	-2.44372	0.00025	0.00239184	yes
DS10_00002948	FBgn0260455	-	CG10332	Control	Acclimated	OK	9.92245	3.79495	-1.38662	-5.38213	5e-05	0.000610417	yes
DS10_00008113	FBgn0035620	Alkaline phosphatase 9	Alp9	Control	Acclimated	OK	42.2932	16.185	-1.38577	-5.04487	5e-05	0.000610417	yes
DS10_00006794	FBgn0043575	Peptidoglycan recognition protein SC2	PGRP-SC2	Control	Acclimated	OK	631.89	242.827	-1.37974	-5.04247	5e-05	0.000610417	yes
DS10_00004920	FBgn0030148	-	CG3106	Control	Acclimated	OK	28.3631	10.9084	-1.37858	-4.67798	5e-05	0.000610417	yes
DS10_00004576	FBgn0035160	hinge3	hng3	Control	Acclimated	OK	36.7477	14.2152	-1.37022	-4.24148	5e-05	0.000610417	yes
DS10_00001516	FBgn0031918	-	CG6055	Control	Acclimated	OK	4.66649	1.81817	-1.35985	-1.63639	0.007	0.0338135	yes
DS10_00010918	FBgn0035868	-	CG7194	Control	Acclimated	OK	51.8378	20.3458	-1.34927	-4.28486	5e-05	0.000610417	yes
DS10_00008288	FBgn0262003	-	CG42821	Control	Acclimated	OK	508.967	200.198	-1.34615	-5.31724	5e-05	0.000610417	yes
DS10_00012361	FBgn0069977	0	0	Control	Acclimated	OK	15.95	6.29888	-1.34039	-4.50821	5e-05	0.000610417	yes
DS10_00001032	FBgn0000964	traffic jam	tj	Control	Acclimated	OK	7.49732	2.966	-1.33786	-2.85933	5e-05	0.000610417	yes
DS10_00007960	FBgn0038451	-	CG14893	Control	Acclimated	OK	4.29669	1.70068	-1.33711	-4.06858	5e-05	0.000610417	yes
DS10_00002276	FBgn0019643	Arylalkylamine N-acetyltransferase 1	AANAT1	Control	Acclimated	OK	154.62	61.9847	-1.31874	-4.8843	5e-05	0.000610417	yes
DS10_00004808	FBgn0085359	-	CG34330	Control	Acclimated	OK	718.36	288.557	-1.31585	-3.61316	5e-05	0.000610417	yes
DS10_00000635	FBgn0031653	Jonah 25Biii	Jon25Biii	Control	Acclimated	OK	208.655	83.8393	-1.31542	-4.94242	5e-05	0.000610417	yes
DS10_00001348	FBgn0032945	-	CG8665	Control	Acclimated	OK	9.35185	3.77539	-1.30863	-4.07985	5e-05	0.000610417	yes
DS10_00003383	FBgn0005614	transient receptor potential-like	trpl	Control	Acclimated	OK	69.0561	27.9245	-1.30624	-5.64882	5e-05	0.000610417	yes
DS10_00010816	FBgn0000527	ebony	e	Control	Acclimated	OK	9.11428	3.6983	-1.30127	-3.22145	5e-05	0.000610417	yes
DS10_00001764	FBgn0032213	-	CG5390	Control	Acclimated	OK	13.1893	5.38014	-1.29366	-3.98988	5e-05	0.000610417	yes
DS10_00007378	FBgn0039848	Lysyl oxidase-like 1	Loxl1	Control	Acclimated	OK	4.53944	1.85254	-1.29301	-2.1757	0.00105	0.00767925	yes
DS10_00009016	FBgn0038043	-	CG17202	Control	Acclimated	OK	313.878	128.456	-1.28893	-4.5141	5e-05	0.000610417	yes
DS10_00010305	FBgn0037678	-	CG16749	Control	Acclimated	OK	19.9929	8.22612	-1.2812	-4.51731	5e-05	0.000610417	yes
DS10_00007417	FBgn0039881	-	CG1971	Control	Acclimated	OK	3.92781	1.64438	-1.25618	-2.44662	0.00035	0.00311939	yes
DS10_00012635	FBgn0025680	cryptochrome	cry	Control	Acclimated	OK	19.2111	8.05006	-1.25487	-3.22767	5e-05	0.000610417	yes
DS10_00011076	FBgn0085597	0	0	Control	Acclimated	OK	48.2838	20.3553	-1.24614	-2.48173	0.0033	0.0189588	yes
DS10_00008005	FBgn0264393	-	CG43841	Control	Acclimated	OK	41.2366	17.4375	-1.24173	-2.07072	0.0013	0.00908256	yes
DS10_00009346	FBgn0051248	-	CG31248	Control	Acclimated	OK	13.9309	5.90012	-1.23947	-3.50684	5e-05	0.000610417	yes
DS10_00009115	FBgn0036146	-	CG14141	Control	Acclimated	OK	29.5	12.5193	-1.23656	-3.85597	5e-05	0.000610417	yes
DS10_00007286	FBgn0020508	Antigen 5-related 2	Ag5r2	Control	Acclimated	OK	234.651	100.48	-1.22361	-4.50996	5e-05	0.000610417	yes
DS10_00006493	FBgn0052645	-	CG32645	Control	Acclimated	OK	3.68709	1.58245	-1.22032	-2.5036	0.0001	0.0011109	yes
DS10_00008926	FBgn0036766	-	CG5506	Control	Acclimated	OK	59.9536	25.7635	-1.21852	-5.71095	5e-05	0.000610417	yes
DS10_00004933	FBgn0054026	-	CG34026	Control	Acclimated	OK	985.245	424.151	-1.2159	-4.41704	5e-05	0.000610417	yes
DS10_00011848	FBgn0262524	verrocchio	ver	Control	Acclimated	OK	20.4324	8.79652	-1.21586	-3.39959	5e-05	0.000610417	yes
DS10_00001783	FBgn0032228	-	CG5367	Control	Acclimated	OK	27.3546	11.8095	-1.21184	-5.19111	5e-05	0.000610417	yes
DS10_00009252	FBgn0085638	-	CG41378	Control	Acclimated	OK	169.816	73.451	-1.20912	-5.94648	5e-05	0.000610417	yes
DS10_00010844	FBgn0034761	-	CG4250	Control	Acclimated	OK	23.4534	10.2041	-1.20065	-2.25216	0.00155	0.0104703	yes
DS10_00003984	FBgn0036715	Cadherin 74A	Cad74A	Control	Acclimated	OK	1.04841	0.45879	-1.19229	-2.58766	0.0001	0.0011109	yes
DS10_00004712	FBgn0085349	-	CR34320	Control	Acclimated	OK	4.34755	1.90577	-1.18983	-2.65938	5e-05	0.000610417	yes
DS10_00001725	FBgn0028534	-	CG7916	Control	Acclimated	OK	265.763	117.06	-1.18289	-4.31441	5e-05	0.000610417	yes
DS10_00002547	FBgn0033951	-	CG10139	Control	Acclimated	OK	71.0992	31.4125	-1.17849	-4.74425	5e-05	0.000610417	yes
DS10_00003595	FBgn0050105	-	CG30105	Control	Acclimated	OK	92.845	41.0983	-1.17575	-3.56018	5e-05	0.000610417	yes
DS10_00010832	FBgn0039265	-	CG11790	Control	Acclimated	OK	17.6099	7.81105	-1.1728	-1.95135	0.00485	0.0256768	yes
DS10_00011732	FBgn0036335	mitochondrial ribosomal protein L20	mRpL20	Control	Acclimated	OK	13.1279	5.82776	-1.17162	-2.09681	0.00205	0.0130487	yes
DS10_00011679	FBgn0087021	Spc25	Spc25	Control	Acclimated	OK	40.2118	17.8639	-1.17057	-4.11282	5e-05	0.000610417	yes
DS10_00001854	FBgn0051869	-	CG31869	Control	Acclimated	OK	8.04972	3.57657	-1.17036	-3.01154	5e-05	0.000610417	yes
DS10_00002484	FBgn0040751	-	CG13018	Control	Acclimated	OK	76.3986	34.2008	-1.15952	-1.83472	0.00375	0.020966	yes
DS10_00002990	FBgn0262357	-	CG43055	Control	Acclimated	OK	466.014	209.475	-1.15359	-4.88319	5e-05	0.000610417	yes
DS10_00008324	FBgn0039342	-	CG5107	Control	Acclimated	OK	68.4692	30.8047	-1.1523	-4.33026	5e-05	0.000610417	yes
DS10_00007742	FBgn0037783	Niemann-Pick type C-2c	Npc2c	Control	Acclimated	OK	80.919	36.567	-1.14594	-5.44221	5e-05	0.000610417	yes
DS10_00004435	FBgn0262624	Tetraspan membrane protein in hair cell stereocilia	Tmhs	Control	Acclimated	OK	25.1504	11.368	-1.1456	-2.78928	5e-05	0.000610417	yes
DS10_00012996	FBgn0000527	ebony	e	Control	Acclimated	OK	11.2369	5.08205	-1.14477	-3.31911	5e-05	0.000610417	yes
DS10_00013098	FBgn0036125	Iodotyrosine deiodinase	Iyd	Control	Acclimated	OK	6.58397	2.98618	-1.14066	-3.85354	0.00065	0.00518231	yes
DS10_00008771	FBgn0038396	-	CG5013	Control	Acclimated	OK	12.2897	5.58756	-1.13716	-2.44457	0.0001	0.0011109	yes
DS10_00013256	FBgn0069947	0	0	Control	Acclimated	OK	32.5579	14.8764	-1.12999	-3.53984	5e-05	0.000610417	yes
DS10_00005359	FBgn0030895	-	CG7135	Control	Acclimated	OK	4.33399	1.98777	-1.12454	-2.0511	0.00145	0.00988742	yes
DS10_00010784	FBgn0025680	cryptochrome	cry	Control	Acclimated	OK	44.7876	20.5754	-1.12218	-3.86335	5e-05	0.000610417	yes
DS10_00000728	FBgn0031320	-	CG5126	Control	Acclimated	OK	32.6367	15.0432	-1.11738	-3.48193	5e-05	0.000610417	yes
DS10_00001786	FBgn0003087	pimples	pim	Control	Acclimated	OK	88.2173	40.7342	-1.11482	-9.08033	5e-05	0.000610417	yes
DS10_00003612	FBgn0035089	Pherokine 3	Phk-3	Control	Acclimated	OK	54.7287	25.2928	-1.11357	-2.23308	0.0004	0.00348874	yes
DS10_00002907	FBgn0033471	-	CG12134	Control	Acclimated	OK	9.8586	4.56781	-1.10988	-2.92894	5e-05	0.000610417	yes
DS10_00012359	FBgn0264748	-	CG44006	Control	Acclimated	OK	14.9979	6.95107	-1.10945	-4.11477	5e-05	0.000610417	yes
DS10_00001008	FBgn0032824	-	CG13962	Control	Acclimated	OK	21.7527	10.0924	-1.10793	-2.59385	0.0005	0.00415603	yes
DS10_00005445	FBgn0040907	mitochondrial ribosomal protein L33	mRpL33	Control	Acclimated	OK	392.509	184.22	-1.0913	-3.77333	5e-05	0.000610417	yes
DS10_00010852	FBgn0036659	-	CG9701	Control	Acclimated	OK	39.9057	18.7515	-1.08959	-5.59302	5e-05	0.000610417	yes
DS10_00001724	FBgn0028920	-	CG8997	Control	Acclimated	OK	205.282	96.5452	-1.08833	-4.12307	5e-05	0.000610417	yes
DS10_00012892	FBgn0040670	enhancer of yellow 2b	e(y)2b	Control	Acclimated	OK	43.587	20.5268	-1.08639	-2.01445	0.0011	0.00795802	yes
DS10_00012721	FBgn0058439	-	CG40439	Control	Acclimated	OK	120.035	56.5597	-1.08561	-14.1201	5e-05	0.000610417	yes
DS10_00001742	#N/A	#N/A	#N/A	Control	Acclimated	OK	134.508	64.1573	-1.06801	-3.9185	5e-05	0.000610417	yes
DS10_00008112	FBgn0035619	Alkaline phosphatase 10	Alp10	Control	Acclimated	OK	22.0599	10.5342	-1.06634	-3.51649	5e-05	0.000610417	yes
DS10_00009831	FBgn0037292	pasang lhamu	plh	Control	Acclimated	OK	219.71	105.186	-1.06266	-3.73245	5e-05	0.000610417	yes
DS10_00012786	FBgn0038795	-	CG4335	Control	Acclimated	OK	4.30941	2.06319	-1.06261	-2.37806	0.00045	0.00383913	yes
DS10_00010481	FBgn0013348	Troponin C at 41C	TpnC41C	Control	Acclimated	OK	124.424	59.6088	-1.06166	-5.99138	5e-05	0.000610417	yes
DS10_00004209	FBgn0005626	pale	ple	Control	Acclimated	OK	14.0302	6.74458	-1.05674	-2.86996	5e-05	0.000610417	yes
DS10_00000472	FBgn0028841	juvenile hormone acid methyltransferase	jhamt	Control	Acclimated	OK	7.51881	3.61815	-1.05525	-2.67098	0.00055	0.00451954	yes
DS10_00000725	FBgn0051922	-	CG31922	Control	Acclimated	OK	14.9493	7.21097	-1.05181	-2.60539	0.0053	0.027379	yes
DS10_00006345	FBgn0052641	-	CG32641	Control	Acclimated	OK	65.1132	31.595	-1.04325	-2.48285	5e-05	0.000610417	yes
DS10_00009580	FBgn0047114	-	CG31142	Control	Acclimated	OK	16.1147	7.82766	-1.04172	-2.92575	0.00245	0.014897	yes
DS10_00003867	FBgn0031351	-	CG14352	Control	Acclimated	OK	18.0281	8.75867	-1.04146	-4.11742	5e-05	0.000610417	yes
DS10_00009830	FBgn0058263	Major Facilitator Superfamily Transporter 17	MFS17	Control	Acclimated	OK	36.1432	17.5754	-1.04017	-5.39308	5e-05	0.000610417	yes
DS10_00000242	FBgn0031701	Turandot M	TotM	Control	Acclimated	OK	3.99695	1.945	-1.03913	-1.71986	0.00475	0.0252329	yes
DS10_00000337	FBgn0085203	-	CG34174	Control	Acclimated	OK	17.808	8.69382	-1.03446	-2.76947	0.00015	0.00156789	yes
DS10_00004965	FBgn0030098	-	CG12057	Control	Acclimated	OK	166.151	81.1325	-1.03415	-3.35575	5e-05	0.000610417	yes
DS10_00011542	FBgn0037661	Adenosine deaminase	Ada	Control	Acclimated	OK	2.19691	1.07426	-1.03213	-1.77195	0.01145	0.048599	yes
DS10_00002684	#N/A	#N/A	#N/A	Control	Acclimated	OK	615.244	300.898	-1.03189	-3.08727	5e-05	0.000610417	yes
DS10_00006934	FBgn0030291	-	CG1738	Control	Acclimated	OK	10.8397	5.304	-1.03117	-2.2623	0.0043	0.0232507	yes
DS10_00008276	FBgn0051262	-	CG31262	Control	Acclimated	OK	34.0549	16.6636	-1.03116	-4.58435	5e-05	0.000610417	yes
DS10_00004696	FBgn0040349	-	CG3699	Control	Acclimated	OK	276.228	135.593	-1.02657	-3.68444	5e-05	0.000610417	yes
DS10_00011436	FBgn0036188	-	CG7339	Control	Acclimated	OK	13.365	6.58421	-1.02138	-1.65561	0.0064	0.0316824	yes
DS10_00001508	FBgn0031909	-	CG5181	Control	Acclimated	OK	36.7982	18.2034	-1.01542	-2.69598	5e-05	0.000610417	yes
DS10_00003840	FBgn0035982	-	CG4461	Control	Acclimated	OK	80.336	39.8578	-1.01118	-2.99261	5e-05	0.000610417	yes
DS10_00012833	FBgn0261339	0	0	Control	Acclimated	OK	13.5532	6.74973	-1.00573	-6.73807	5e-05	0.000610417	yes
DS10_00004443	FBgn0035282	CNMamide	CNMa	Control	Acclimated	OK	3.29828	1.64319	-1.00521	-2.92455	0.00865	0.0395043	yes
DS10_00012349	FBgn0037661	Adenosine deaminase	Ada	Control	Acclimated	OK	3.05498	1.52656	-1.00088	-1.77454	0.006	0.0301156	yes
DS10_00000210	FBgn0259982	Uxt prefoldin-like subunit	Uxt	Control	Acclimated	OK	52.68	26.3722	-0.998238	-4.24572	5e-05	0.000610417	yes
DS10_00008531	FBgn0037292	pasang lhamu	plh	Control	Acclimated	OK	313.952	157.289	-0.997123	-3.20984	5e-05	0.000610417	yes
DS10_00008232	FBgn0030968	-	CG7322	Control	Acclimated	OK	113.907	57.1774	-0.994341	-3.3047	5e-05	0.000610417	yes
DS10_00001588	FBgn0032126	-	CG13113	Control	Acclimated	OK	20.0125	10.0925	-0.987623	-2.04994	0.0005	0.00415603	yes
DS10_00010829	FBgn0051111	-	CG31111	Control	Acclimated	OK	10.6533	5.38404	-0.984544	-6.07973	5e-05	0.000610417	yes
DS10_00007256	FBgn0035781	-	CG8560	Control	Acclimated	OK	47.5925	24.0892	-0.982349	-3.68214	5e-05	0.000610417	yes
DS10_00000583	FBgn0031479	Peroxiredoxin 6005	Prx6005	Control	Acclimated	OK	58.9117	29.8208	-0.982237	-3.68459	5e-05	0.000610417	yes
DS10_00004733	FBgn0030051	Serine Protease Immune Response Integrator	spirit	Control	Acclimated	OK	5.01273	2.54061	-0.980423	-1.97949	0.00195	0.0125313	yes
DS10_00003648	FBgn0260856	Membrin	Membrin	Control	Acclimated	OK	41.377	20.9804	-0.979789	-2.99316	5e-05	0.000610417	yes
DS10_00012848	FBgn0036208	-	CG10361	Control	Acclimated	OK	3.32414	1.69387	-0.972653	-1.64561	0.0073	0.0349208	yes
DS10_00000848	#N/A	#N/A	#N/A	Control	Acclimated	OK	14.3074	7.30086	-0.970621	-4.24628	5e-05	0.000610417	yes
DS10_00011731	FBgn0036334	-	CG11267	Control	Acclimated	OK	259.958	132.84	-0.96859	-4.08414	5e-05	0.000610417	yes
DS10_00001713	FBgn0028658	Adenosine deaminase, tRNA-specific 1	Adat1	Control	Acclimated	OK	3.54792	1.8166	-0.965735	-2.06864	0.00335	0.0192108	yes
DS10_00010719	FBgn0042201	Neuropeptide-like precursor 3	Nplp3	Control	Acclimated	OK	1531.98	787.754	-0.95958	-3.21239	5e-05	0.000610417	yes
DS10_00001840	FBgn0032287	-	CG6415	Control	Acclimated	OK	22.1732	11.4624	-0.951906	-2.40385	0.0003	0.0027685	yes
DS10_00012407	FBgn0024912	O-6-alkylguanine-DNA alkyltransferase	agt	Control	Acclimated	OK	42.5189	21.9838	-0.951668	-2.79977	5e-05	0.000610417	yes
DS10_00012451	FBgn0004597	Cyclin C	CycC	Control	Acclimated	OK	10.1263	5.26597	-0.943333	-1.9338	0.0031	0.0180308	yes
DS10_00010872	FBgn0036334	-	CG11267	Control	Acclimated	OK	261.011	135.756	-0.943097	-4.03983	5e-05	0.000610417	yes
DS10_00004265	FBgn0037061	-	CG12975	Control	Acclimated	OK	28.9208	15.0438	-0.942937	-2.72216	5e-05	0.000610417	yes
DS10_00008476	FBgn0042213	-	CG18731	Control	Acclimated	OK	125.455	65.5194	-0.937175	-2.35628	0.00015	0.00156789	yes
DS10_00004473	FBgn0025712	-	CG13920	Control	Acclimated	OK	64.4513	33.8024	-0.931084	-2.34531	5e-05	0.000610417	yes
DS10_00007374	FBgn0051204	-	CG31204	Control	Acclimated	OK	36.2508	19.0256	-0.930068	-5.0043	5e-05	0.000610417	yes
DS10_00011824	FBgn0036489	-	CG7011	Control	Acclimated	OK	34.2735	17.9936	-0.929612	-2.15206	0.00095	0.00710303	yes
DS10_00000714	FBgn0031305	Iris	Iris	Control	Acclimated	OK	58.3048	30.6469	-0.927872	-3.99494	5e-05	0.000610417	yes
DS10_00001434	FBgn0031873	Gas41	Gas41	Control	Acclimated	OK	18.9908	9.99145	-0.926531	-4.25839	5e-05	0.000610417	yes
DS10_00004485	FBgn0035240	-	CG33791	Control	Acclimated	OK	2.35241	1.23851	-0.925541	-2.09866	0.00065	0.00518231	yes
DS10_00001899	FBgn0032346	Csl4	Csl4	Control	Acclimated	OK	50.3048	26.4916	-0.925159	-2.57248	5e-05	0.000610417	yes
DS10_00000162	FBgn0000056	Adh-related	Adhr	Control	Acclimated	OK	508.782	268.243	-0.923504	-3.44638	5e-05	0.000610417	yes
DS10_00004177	FBgn0035691	-	CG7386	Control	Acclimated	OK	4.54487	2.40804	-0.916381	-2.45027	0.0005	0.00415603	yes
DS10_00000090	FBgn0031287	-	CG4291	Control	Acclimated	OK	13.1703	6.98162	-0.915659	-2.37469	0.0001	0.0011109	yes
DS10_00005886	FBgn0065035	AlkB	AlkB	Control	Acclimated	OK	23.4693	12.5083	-0.907886	-3.57134	5e-05	0.000610417	yes
DS10_00007404	FBgn0039870	-	CG1896	Control	Acclimated	OK	9.73035	5.1892	-0.906978	-4.81517	0.0001	0.0011109	yes
DS10_00007523	FBgn0052267	-	CG32267	Control	Acclimated	OK	9884.93	5283.86	-0.903638	-2.36706	0.00015	0.00156789	yes
DS10_00010797	FBgn0038701	-	CG18493	Control	Acclimated	OK	22.0228	11.783	-0.902285	-3.36984	5e-05	0.000610417	yes
DS10_00009332	FBgn0037487	thawb	thw	Control	Acclimated	OK	1.14588	0.6137	-0.900847	-1.77754	0.0042	0.0228816	yes
DS10_00012393	FBgn0036614	Golgin 104	Golgin104	Control	Acclimated	OK	7.36634	3.94807	-0.899799	-2.53829	0.0002	0.00199702	yes
DS10_00004189	FBgn0001258	Lactate dehydrogenase	Ldh	Control	Acclimated	OK	21.0738	11.3049	-0.898508	-2.38036	0.00025	0.00239184	yes
DS10_00005903	FBgn0030691	EF-hand domain containing 1.1	Efhc1.1	Control	Acclimated	OK	16.9215	9.08095	-0.897943	-3.50091	5e-05	0.000610417	yes
DS10_00011140	FBgn0036581	Mediator complex subunit 10	MED10	Control	Acclimated	OK	25.5775	13.7315	-0.897388	-2.37972	0.00075	0.00584053	yes
DS10_00006984	FBgn0261616	-	CG42705	Control	Acclimated	OK	4009.9	2154.51	-0.896203	-3.04677	5e-05	0.000610417	yes
DS10_00009985	FBgn0085345	-	CG34316	Control	Acclimated	OK	13.2537	7.12428	-0.895577	-1.71871	0.0032	0.0184635	yes
DS10_00011754	FBgn0038741	-	CG17186	Control	Acclimated	OK	10.6808	5.74302	-0.89514	-3.4916	0.0001	0.0011109	yes
DS10_00011191	FBgn0024841	pterin-4a-carbinolamine dehydratase	Pcd	Control	Acclimated	OK	110.831	59.6491	-0.893787	-5.34587	5e-05	0.000610417	yes
DS10_00012592	FBgn0038043	-	CG17202	Control	Acclimated	OK	287.615	154.929	-0.892528	-3.31924	5e-05	0.000610417	yes
DS10_00009561	#N/A	#N/A	#N/A	Control	Acclimated	OK	23.7475	12.8042	-0.891162	-3.97586	5e-05	0.000610417	yes
DS10_00010391	FBgn0037913	fatty acid binding protein	fabp	Control	Acclimated	OK	2968.14	1602.76	-0.889002	-3.27413	5e-05	0.000610417	yes
DS10_00004486	FBgn0035239	-	CG18170	Control	Acclimated	OK	2.53759	1.37093	-0.888301	-3.88756	0.00145	0.00988742	yes
DS10_00010442	FBgn0002838	male sterile (3) K81	ms(3)K81	Control	Acclimated	OK	12.5172	6.76389	-0.887982	-5.87226	0.00115	0.00820578	yes
DS10_00012074	FBgn0001197	Histone H2A variant	His2Av	Control	Acclimated	OK	2569.98	1390.33	-0.88633	-3.24208	5e-05	0.000610417	yes
DS10_00009873	#N/A	#N/A	#N/A	Control	Acclimated	OK	269.818	146.272	-0.883339	-8.18989	5e-05	0.000610417	yes
DS10_00008916	FBgn0264746	-	CG44004	Control	Acclimated	OK	6.18938	3.35552	-0.883259	-4.16087	0.00015	0.00156789	yes
DS10_00009552	FBgn0039787	-	CG9702	Control	Acclimated	OK	3.7664	2.0459	-0.880447	-2.18745	0.0006	0.00484548	yes
DS10_00005904	FBgn0053172	-	CG33172	Control	Acclimated	OK	3.84129	2.08856	-0.879085	-4.03032	5e-05	0.000610417	yes
DS10_00004252	FBgn0037070	-	CG11309	Control	Acclimated	OK	66.7274	36.2836	-0.878962	-3.56042	5e-05	0.000610417	yes
DS10_00004344	FBgn0036992	4-hydroxyphenylpyruvate dioxygenase	Hpd	Control	Acclimated	OK	151.54	82.454	-0.878038	-3.47046	5e-05	0.000610417	yes
DS10_00007068	FBgn0087002	apolipophorin	apolpp	Control	Acclimated	OK	581.672	316.631	-0.877404	-3.79123	0.0023	0.0142436	yes
DS10_00010825	#N/A	#N/A	#N/A	Control	Acclimated	OK	13.5634	7.39662	-0.874783	-3.70134	0.0006	0.00484548	yes
DS10_00009590	FBgn0039557	-	CG12259	Control	Acclimated	OK	28.4302	15.5379	-0.871639	-2.03911	0.0029	0.0171332	yes
DS10_00012622	FBgn0003292	rotated abdomen	rt	Control	Acclimated	OK	7.88884	4.31472	-0.870546	-2.1879	0.00045	0.00383913	yes
DS10_00011598	FBgn0260944	RNA-binding protein 1	Rbp1	Control	Acclimated	OK	46.3944	25.4261	-0.867639	-1.81501	0.00205	0.0130487	yes
DS10_00000033	FBgn0031249	-	CG11911	Control	Acclimated	OK	1437.86	788.493	-0.866757	-2.36092	0.0001	0.0011109	yes
DS10_00011639	#N/A	#N/A	#N/A	Control	Acclimated	OK	62.8	34.4555	-0.866028	-1.82103	0.0046	0.0244915	yes
DS10_00009067	FBgn0043783	-	CG32444	Control	Acclimated	OK	127.269	69.8362	-0.865834	-3.61015	5e-05	0.000610417	yes
DS10_00002359	FBgn0034523	Nnf1a	Nnf1a	Control	Acclimated	OK	7.98697	4.38515	-0.865021	-1.74189	0.0104	0.0453959	yes
DS10_00008805	FBgn0032997	-	CG17486	Control	Acclimated	OK	499.893	274.59	-0.86434	-4.57381	5e-05	0.000610417	yes
DS10_00011960	FBgn0038098	-	CG7381	Control	Acclimated	OK	8.13433	4.49369	-0.856122	-2.72119	0.0002	0.00199702	yes
DS10_00010507	FBgn0038925	Cytochrome c heme lyase	Cchl	Control	Acclimated	OK	155.415	86.0558	-0.85278	-2.86989	5e-05	0.000610417	yes
DS10_00006557	FBgn0261990	-	CG42808	Control	Acclimated	OK	544.7	301.638	-0.852644	-3.09493	5e-05	0.000610417	yes
DS10_00002689	FBgn0021795	Translocon-associated protein delta	Tapdelta	Control	Acclimated	OK	694.922	384.924	-0.852277	-3.14873	5e-05	0.000610417	yes
DS10_00009656	#N/A	#N/A	#N/A	Control	Acclimated	OK	15.9041	8.81593	-0.851218	-3.56339	0.0004	0.00348874	yes
DS10_00007326	FBgn0052579	-	CG32579	Control	Acclimated	OK	20.7412	11.498	-0.85111	-3.14412	0.0001	0.0011109	yes
DS10_00003089	FBgn0085224	-	CG34195	Control	Acclimated	OK	13.501	7.49263	-0.849518	-2.11183	0.00115	0.00820578	yes
DS10_00000243	FBgn0031700	-	CG14022	Control	Acclimated	OK	137.87	76.6917	-0.84617	-6.26618	5e-05	0.000610417	yes
DS10_00004274	FBgn0041607	0	0	Control	Acclimated	OK	16.1544	8.99003	-0.845528	-2.59883	0.0001	0.0011109	yes
DS10_00011216	FBgn0004597	Cyclin C	CycC	Control	Acclimated	OK	7.85846	4.37418	-0.845235	-1.62237	0.01045	0.0455082	yes
DS10_00011150	FBgn0011016	Signal sequence receptor beta	SsRbeta	Control	Acclimated	OK	152.884	85.1353	-0.84461	-1.96299	0.00125	0.0087922	yes
DS10_00006124	FBgn0029693	-	CG6379	Control	Acclimated	OK	10.5559	5.87893	-0.844426	-2.6181	5e-05	0.000610417	yes
DS10_00011678	FBgn0038098	-	CG7381	Control	Acclimated	OK	6.21545	3.46372	-0.843537	-2.48928	0.00175	0.0115549	yes
DS10_00009736	FBgn0038472	-	CG3995	Control	Acclimated	OK	31.9926	17.8287	-0.843533	-2.95818	5e-05	0.000610417	yes
DS10_00006651	#N/A	#N/A	#N/A	Control	Acclimated	OK	11.7367	6.54188	-0.84325	-2.03729	0.0018	0.0117608	yes
DS10_00013554	FBgn0040077	primo-1	primo-1	Control	Acclimated	OK	43.9498	24.4994	-0.843107	-1.69602	0.0038	0.0211321	yes
DS10_00006029	FBgn0022770	Peritrophin A	Peritrophin-A	Control	Acclimated	OK	6.25624	3.49431	-0.840289	-1.75365	0.0031	0.0180308	yes
DS10_00008756	FBgn0262962	-	CG43273	Control	Acclimated	OK	81.9344	45.8029	-0.83903	-4.14858	0.00155	0.0104703	yes
DS10_00008890	FBgn0053842	His3:CG33842	His3:CG33842	Control	Acclimated	OK	75.4658	42.2437	-0.837087	-2.03252	0.0006	0.00484548	yes
DS10_00004732	FBgn0034255	Oxpecker	Oxp	Control	Acclimated	OK	68.6427	38.4365	-0.83663	-4.27327	5e-05	0.000610417	yes
DS10_00003884	FBgn0087040	alpha-Tubulin at 67C	alphaTub67C	Control	Acclimated	OK	156.525	87.7345	-0.835179	-3.03302	5e-05	0.000610417	yes
DS10_00002167	FBgn0010278	Structure specific recognition protein	Ssrp	Control	Acclimated	OK	20.2727	11.3639	-0.835076	-3.2578	5e-05	0.000610417	yes
DS10_00001530	FBgn0031937	-	CG13795	Control	Acclimated	OK	2.888	1.61897	-0.834995	-2.88641	0.00035	0.00311939	yes
DS10_00008485	FBgn0262112	shroud	sro	Control	Acclimated	OK	6.20311	3.4787	-0.834444	-1.57036	0.0089	0.0404099	yes
DS10_00013575	FBgn0038903	RpI12	RpI12	Control	Acclimated	OK	135.356	76.0178	-0.832348	-1.6883	0.0055	0.0281331	yes
DS10_00004729	FBgn0040929	-	CG12659	Control	Acclimated	OK	56.7651	31.9598	-0.828748	-2.68201	5e-05	0.000610417	yes
DS10_00008206	FBgn0005390	female sterile (1) M3	fs(1)M3	Control	Acclimated	OK	20.6783	11.6468	-0.828177	-3.5203	5e-05	0.000610417	yes
DS10_00005154	FBgn0023515	-	CG14814	Control	Acclimated	OK	59.5118	33.5369	-0.827428	-3.31064	5e-05	0.000610417	yes
DS10_00002850	FBgn0033548	-	CG7637	Control	Acclimated	OK	772.81	435.524	-0.827362	-2.25934	0.0007	0.00552923	yes
DS10_00001936	FBgn0032251	Non-SMC element 4	Nse4	Control	Acclimated	OK	6.40426	3.61973	-0.823152	-1.90356	0.01095	0.0470735	yes
DS10_00003021	FBgn0016687	Nucleosome remodeling factor - 38kD	Nurf-38	Control	Acclimated	OK	692.752	391.659	-0.82274	-3.00665	5e-05	0.000610417	yes
DS10_00005274	FBgn0029924	-	CG4586	Control	Acclimated	OK	19.7597	11.1723	-0.822637	-2.57573	5e-05	0.000610417	yes
DS10_00013056	FBgn0032400	-	CG6770	Control	Acclimated	OK	3864.52	2185.27	-0.822476	-3.12838	5e-05	0.000610417	yes
DS10_00002959	FBgn0041234	Gustatory receptor 59f	Gr59f	Control	Acclimated	OK	11.6103	6.57359	-0.82065	-4.45002	0.0003	0.0027685	yes
DS10_00010879	FBgn0036334	-	CG11267	Control	Acclimated	OK	121.371	68.7602	-0.81978	-3.20661	5e-05	0.000610417	yes
DS10_00010915	FBgn0035868	-	CG7194	Control	Acclimated	OK	21.7693	12.3395	-0.81901	-3.03852	0.0003	0.0027685	yes
DS10_00011623	FBgn0038925	Cytochrome c heme lyase	Cchl	Control	Acclimated	OK	154.047	87.3798	-0.817995	-2.9097	5e-05	0.000610417	yes
DS10_00002849	FBgn0033547	-	CG12935	Control	Acclimated	OK	25.4035	14.4105	-0.817911	-2.77834	0.0001	0.0011109	yes
DS10_00012391	FBgn0011693	Photoreceptor dehydrogenase	Pdh	Control	Acclimated	OK	112.242	63.8091	-0.814775	-3.07077	5e-05	0.000610417	yes
DS10_00011548	FBgn0036188	-	CG7339	Control	Acclimated	OK	14.9679	8.51596	-0.81363	-1.95979	0.00145	0.00988742	yes
DS10_00001982	FBgn0032400	-	CG6770	Control	Acclimated	OK	7910.59	4502.12	-0.81318	-3.15519	5e-05	0.000610417	yes
DS10_00000283	FBgn0031663	-	CG8891	Control	Acclimated	OK	48.0949	27.3923	-0.812115	-3.23942	5e-05	0.000610417	yes
DS10_00012151	FBgn0052075	-	CG32075	Control	Acclimated	OK	16.5532	9.42987	-0.811797	-3.49443	5e-05	0.000610417	yes
DS10_00009134	FBgn0034475	Odorant-binding protein 56h	Obp56h	Control	Acclimated	OK	119.515	68.1087	-0.81128	-2.16099	0.0005	0.00415603	yes
DS10_00006591	FBgn0033826	-	CG4734	Control	Acclimated	OK	208.695	118.988	-0.81058	-3.31461	5e-05	0.000610417	yes
DS10_00003042	FBgn0035044	-	CG3663	Control	Acclimated	OK	22.9654	13.1224	-0.807433	-3.38363	5e-05	0.000610417	yes
DS10_00011200	FBgn0051380	-	CG31380	Control	Acclimated	OK	2.61134	1.49332	-0.806265	-1.80523	0.0112	0.0477758	yes
DS10_00002919	FBgn0033459	-	CG12744	Control	Acclimated	OK	67.2185	38.4628	-0.805394	-2.18956	0.00025	0.00239184	yes
DS10_00000962	FBgn0028897	-	CG4935	Control	Acclimated	OK	9.94108	5.68882	-0.805273	-2.19645	0.00155	0.0104703	yes
DS10_00002541	#N/A	#N/A	#N/A	Control	Acclimated	OK	536.369	307.29	-0.803624	-3.38712	5e-05	0.000610417	yes
DS10_00012693	FBgn0028997	nmdyn-D7	nmdyn-D7	Control	Acclimated	OK	11.7544	6.74894	-0.800471	-2.04918	0.0005	0.00415603	yes
DS10_00007125	FBgn0039896	yellow-h	yellow-h	Control	Acclimated	OK	11.3821	6.54089	-0.799211	-3.65859	0.0001	0.0011109	yes
DS10_00001803	FBgn0032244	Replication factor C subunit 3	RfC3	Control	Acclimated	OK	101.859	58.5392	-0.799093	-3.3594	5e-05	0.000610417	yes
DS10_00012355	FBgn0002901	mutagen-sensitive 304	mus304	Control	Acclimated	OK	6.75738	3.88482	-0.798615	-2.45905	0.0001	0.0011109	yes
DS10_00011935	FBgn0013813	Dynein heavy chain at 89D	Dhc98D	Control	Acclimated	OK	1.33821	0.769383	-0.798534	-2.79347	5e-05	0.000610417	yes
DS10_00003961	FBgn0036096	-	CG8003	Control	Acclimated	OK	42.5802	24.493	-0.797814	-3.4747	5e-05	0.000610417	yes
DS10_00001972	FBgn0085192	-	CG34163	Control	Acclimated	OK	246.164	141.635	-0.797445	-4.06463	5e-05	0.000610417	yes
DS10_00001792	FBgn0032234	garnysstan	gny	Control	Acclimated	OK	13.5651	7.81244	-0.796059	-3.33438	0.0002	0.00199702	yes
DS10_00002698	FBgn0000615	exuperantia	exu	Control	Acclimated	OK	254.542	146.625	-0.795769	-2.9425	5e-05	0.000610417	yes
DS10_00004180	FBgn0002526	Laminin A	LanA	Control	Acclimated	OK	7.10662	4.10059	-0.793332	-2.92022	5e-05	0.000610417	yes
DS10_00004866	FBgn0031117	Glutathione S transferase T3	GstT3	Control	Acclimated	OK	40.8062	23.5527	-0.7929	-2.42404	5e-05	0.000610417	yes
DS10_00001726	FBgn0028533	-	CG7953	Control	Acclimated	OK	171.427	98.9559	-0.792738	-3.24523	5e-05	0.000610417	yes
DS10_00005918	FBgn0030673	-	CG15601	Control	Acclimated	OK	7.87717	4.54919	-0.792066	-1.65269	0.00855	0.0391812	yes
DS10_00007957	FBgn0027562	-	CG10345	Control	Acclimated	OK	21.0902	12.2028	-0.789359	-2.60208	5e-05	0.000610417	yes
DS10_00006035	FBgn0031092	-	CG9577	Control	Acclimated	OK	85.1391	49.3679	-0.786248	-2.84477	5e-05	0.000610417	yes
DS10_00009176	#N/A	#N/A	#N/A	Control	Acclimated	OK	135.817	78.9065	-0.78345	-2.72	5e-05	0.000610417	yes
DS10_00002615	FBgn0033728	Cuticular protein 49Ae	Cpr49Ae	Control	Acclimated	OK	275.748	160.252	-0.783002	-8.3993	5e-05	0.000610417	yes
DS10_00000915	FBgn0028950	-	CG15255	Control	Acclimated	OK	33.3111	19.3661	-0.782471	-2.31345	0.00025	0.00239184	yes
DS10_00002199	FBgn0033993	-	CG8089	Control	Acclimated	OK	8.83855	5.14741	-0.779963	-2.50071	0.0057	0.0289822	yes
DS10_00006606	FBgn0033810	-	CG4646	Control	Acclimated	OK	67.9422	39.5705	-0.779884	-2.65797	5e-05	0.000610417	yes
DS10_00002504	FBgn0261270	Selenide,water dikinase	SelD	Control	Acclimated	OK	61.9467	36.0912	-0.77938	-2.66487	5e-05	0.000610417	yes
DS10_00005880	FBgn0030704	-	CG15916	Control	Acclimated	OK	34.2192	19.9392	-0.779199	-2.24287	0.0003	0.0027685	yes
DS10_00011344	#N/A	#N/A	#N/A	Control	Acclimated	OK	3.54283	2.06541	-0.778474	-3.00699	5e-05	0.000610417	yes
DS10_00012547	FBgn0037697	Glutathione S transferase Z2	GstZ2	Control	Acclimated	OK	7.60949	4.43787	-0.777931	-4.0886	0.00025	0.00239184	yes
DS10_00005282	FBgn0029928	-	CG3032	Control	Acclimated	OK	6.75221	3.94086	-0.776849	-1.72793	0.0043	0.0232507	yes
DS10_00004520	FBgn0035209	mitotic spindle density 1	msd1	Control	Acclimated	OK	97.0558	56.6457	-0.776848	-2.95506	0.0001	0.0011109	yes
DS10_00011463	FBgn0039800	Niemann-Pick type C-2g	Npc2g	Control	Acclimated	OK	246.249	143.794	-0.776112	-2.63185	5e-05	0.000610417	yes
DS10_00009170	FBgn0051075	-	CG31075	Control	Acclimated	OK	64.3984	37.6117	-0.775844	-2.87154	5e-05	0.000610417	yes
DS10_00000683	#N/A	#N/A	#N/A	Control	Acclimated	OK	11.9794	7.01231	-0.772592	-2.3234	0.0039	0.0215731	yes
DS10_00008892	FBgn0001197	Histone H2A variant	His2Av	Control	Acclimated	OK	1178.47	689.862	-0.772537	-2.88026	5e-05	0.000610417	yes
DS10_00001398	FBgn0027496	Coat Protein (coatomer) epsilon	epsilonCOP	Control	Acclimated	OK	79.9642	46.9002	-0.769759	-2.59047	5e-05	0.000610417	yes
DS10_00003252	FBgn0085220	Ubiquitin-fold modifier 1	Ufm1	Control	Acclimated	OK	448.398	263.401	-0.76752	-4.97249	0.00145	0.00988742	yes
DS10_00010308	FBgn0037679	Another Drosophila Unc-51-like kinase	Aduk	Control	Acclimated	OK	13.079	7.68895	-0.766392	-2.70416	0.0003	0.0027685	yes
DS10_00003664	FBgn0036918	Prefoldin 6	Pfdn6	Control	Acclimated	OK	308.938	181.709	-0.765687	-3.8294	5e-05	0.000610417	yes
DS10_00003147	FBgn0034086	-	CG8441	Control	Acclimated	OK	24.3749	14.3405	-0.765303	-5.04748	0.0002	0.00199702	yes
DS10_00009262	FBgn0039163	-	CG5515	Control	Acclimated	OK	55.9562	32.9696	-0.763161	-1.89953	0.00175	0.0115549	yes
DS10_00011075	FBgn0085670	0	0	Control	Acclimated	OK	12.4834	7.36206	-0.761826	-7.92046	0.0104	0.0453959	yes
DS10_00006480	FBgn0030367	Cyp311a1	Cyp311a1	Control	Acclimated	OK	5.39069	3.1796	-0.761622	-1.73013	0.00425	0.0230602	yes
DS10_00012462	FBgn0036799	-	CG13380	Control	Acclimated	OK	37.365	22.0399	-0.76157	-1.9769	0.00195	0.0125313	yes
DS10_00005479	FBgn0005655	Proliferating cell nuclear antigen	PCNA	Control	Acclimated	OK	203.043	119.801	-0.761144	-2.92487	5e-05	0.000610417	yes
DS10_00002221	FBgn0034614	-	CG9752	Control	Acclimated	OK	34.2024	20.1818	-0.76104	-2.98142	0.0001	0.0011109	yes
DS10_00003659	FBgn0029118	Succinyl-coenzyme A synthetase beta subunit, GDP-forming	ScsbetaG	Control	Acclimated	OK	11.7342	6.92566	-0.760694	-1.9605	0.0011	0.00795802	yes
DS10_00000467	FBgn0025678	calcium-binding protein 1	CaBP1	Control	Acclimated	OK	95.6336	56.4711	-0.760004	-2.78527	5e-05	0.000610417	yes
DS10_00003207	FBgn0034126	jetboil	jtb	Control	Acclimated	OK	100.162	59.1837	-0.759066	-3.42454	5e-05	0.000610417	yes
DS10_00012268	FBgn0029512	Activator of SUMO 1	Aos1	Control	Acclimated	OK	125.398	74.3284	-0.754529	-2.98743	5e-05	0.000610417	yes
DS10_00009723	FBgn0037835	-	CG14687	Control	Acclimated	OK	116.935	69.3206	-0.754348	-2.25958	0.00035	0.00311939	yes
DS10_00005758	FBgn0034061	Ubiquitin-fold modifier conjugating enzyme 1	Ufc1	Control	Acclimated	OK	167.733	99.5331	-0.752919	-2.68917	5e-05	0.000610417	yes
DS10_00013239	FBgn0062440	Essential MCU regulator	EMRE	Control	Acclimated	OK	383.213	227.622	-0.751505	-2.69522	0.00025	0.00239184	yes
DS10_00007748	FBgn0027524	-	CG3909	Control	Acclimated	OK	28.4266	16.8872	-0.751311	-2.35297	0.0002	0.00199702	yes
DS10_00003235	FBgn0034703	-	CG3045	Control	Acclimated	OK	16.8325	10.0114	-0.749611	-2.59298	0.00025	0.00239184	yes
DS10_00003682	FBgn0086785	Vacuolar protein sorting 36	Vps36	Control	Acclimated	OK	16.4472	9.78907	-0.748595	-2.04907	0.00085	0.00647409	yes
DS10_00004380	FBgn0028504	-	CG12182	Control	Acclimated	OK	3.46284	2.06251	-0.747553	-2.05623	0.0046	0.0244915	yes
DS10_00006273	FBgn0052590	-	CG32590	Control	Acclimated	OK	29.0509	17.3071	-0.747212	-3.29592	5e-05	0.000610417	yes
DS10_00013566	FBgn0027657	globin 1	glob1	Control	Acclimated	OK	13086.6	7807.16	-0.745226	-1.65384	0.00655	0.0322039	yes
DS10_00004154	#N/A	#N/A	#N/A	Control	Acclimated	OK	433.281	258.718	-0.743922	-1.62658	0.00665	0.032559	yes
DS10_00005029	FBgn0029882	-	CG3226	Control	Acclimated	OK	311.89	186.277	-0.743589	-3.2389	5e-05	0.000610417	yes
DS10_00011139	FBgn0263606	Heat shock protein cognate 20	Hsc20	Control	Acclimated	OK	38.3782	22.9633	-0.740957	-3.26489	5e-05	0.000610417	yes
DS10_00001617	FBgn0032144	-	CG17633	Control	Acclimated	OK	193.235	115.803	-0.738678	-1.68351	0.0115	0.048723	yes
DS10_00005108	FBgn0030088	ADP-ribosylation factor related protein 1	Arfrp1	Control	Acclimated	OK	44.8122	26.8566	-0.738615	-2.84889	5e-05	0.000610417	yes
DS10_00011634	FBgn0030455	-	CG4318	Control	Acclimated	OK	11.6708	6.99571	-0.738367	-1.84005	0.00965	0.043044	yes
DS10_00002174	FBgn0034913	Synaptosomal-associated protein 29kDa	Snap29	Control	Acclimated	OK	10.1865	6.11443	-0.736367	-3.35493	0.0006	0.00484548	yes
DS10_00003312	FBgn0033378	tsunagi	tsu	Control	Acclimated	OK	64.0962	38.4759	-0.736284	-1.93837	0.00115	0.00820578	yes
DS10_00001203	FBgn0032703	-	CG10343	Control	Acclimated	OK	49.5689	29.7671	-0.735715	-5.55984	5e-05	0.000610417	yes
DS10_00000266	FBgn0031677	-	CG14036	Control	Acclimated	OK	121.527	73.0174	-0.734966	-1.55734	0.00935	0.042066	yes
DS10_00004035	FBgn0036406	-	CG13484	Control	Acclimated	OK	54.2208	32.6487	-0.73182	-1.85481	0.0021	0.0132858	yes
DS10_00010559	FBgn0039030	-	CG6660	Control	Acclimated	OK	10.7062	6.4509	-0.730874	-1.49435	0.0114	0.0484526	yes
DS10_00007477	FBgn0030545	-	CG11590	Control	Acclimated	OK	125.356	75.5335	-0.730841	-2.30659	5e-05	0.000610417	yes
DS10_00003601	FBgn0023550	Fatty acyl-CoA reductase in oenocytes	FarO	Control	Acclimated	OK	4.91692	2.96599	-0.729241	-2.36481	0.00115	0.00820578	yes
DS10_00005281	FBgn0052736	-	CG32736	Control	Acclimated	OK	188.402	113.676	-0.728884	-2.65519	5e-05	0.000610417	yes
DS10_00013541	FBgn0035779	-	CG8562	Control	Acclimated	OK	210.399	126.981	-0.728519	-2.78547	5e-05	0.000610417	yes
DS10_00002229	FBgn0034627	eukaryotic translation elongation factor, selenocysteine-specific	eEFSec	Control	Acclimated	OK	3.62131	2.18731	-0.727356	-1.82233	0.0062	0.0309044	yes
DS10_00009000	FBgn0030955	-	CG6891	Control	Acclimated	OK	100.077	60.4547	-0.72718	-2.03299	0.00025	0.00239184	yes
DS10_00000931	FBgn0001990	weckle	wek	Control	Acclimated	OK	16.9213	10.2366	-0.725103	-2.34292	0.00045	0.00383913	yes
DS10_00010984	FBgn0036893	Phosphatidylinositol glycan anchor biosynthesis class F	PIG-F	Control	Acclimated	OK	53.9312	32.674	-0.722976	-2.30255	0.00035	0.00311939	yes
DS10_00007150	FBgn0052243	-	CG32243	Control	Acclimated	OK	4.27057	2.58795	-0.722619	-4.57035	0.0079	0.0369797	yes
DS10_00004026	FBgn0036395	-	CG17361	Control	Acclimated	OK	121.17	73.433	-0.722531	-2.26148	0.0001	0.0011109	yes
DS10_00004158	FBgn0035675	-	CG6610	Control	Acclimated	OK	66.8061	40.4953	-0.722227	-2.86277	5e-05	0.000610417	yes
DS10_00005934	FBgn0030658	-	CG7872	Control	Acclimated	OK	50.4069	30.5594	-0.722003	-2.27606	0.00015	0.00156789	yes
DS10_00003804	FBgn0016070	smaug	smg	Control	Acclimated	OK	169.875	103.342	-0.717043	-2.55179	5e-05	0.000610417	yes
DS10_00012747	FBgn0038701	-	CG18493	Control	Acclimated	OK	24.5465	14.9374	-0.716584	-3.45871	5e-05	0.000610417	yes
DS10_00005603	FBgn0033104	-	CG15237	Control	Acclimated	OK	52.6062	32.0205	-0.716238	-2.02189	0.0007	0.00552923	yes
DS10_00011726	FBgn0039977	-	CG17454	Control	Acclimated	OK	243.522	148.312	-0.715411	-9.64336	5e-05	0.000610417	yes
DS10_00009584	FBgn0039128	-	CG13599	Control	Acclimated	OK	12.8019	7.80145	-0.714546	-1.85997	0.00535	0.0275765	yes
DS10_00006178	FBgn0054015	-	CG34015	Control	Acclimated	OK	119.262	72.6811	-0.714488	-3.01449	0.00015	0.00156789	yes
DS10_00012024	FBgn0039130	-	CG5854	Control	Acclimated	OK	52.212	31.8504	-0.713069	-2.73381	0.00015	0.00156789	yes
DS10_00010758	FBgn0021750	Seryl-tRNA synthetase, mitochondrial	SerRS-m	Control	Acclimated	OK	11.7913	7.19544	-0.71257	-2.05352	0.00075	0.00584053	yes
DS10_00009774	FBgn0022943	cap binding protein 20	Cbp20	Control	Acclimated	OK	112.658	68.7606	-0.712299	-2.21208	0.00055	0.00451954	yes
DS10_00007959	FBgn0038448	-	CG12783	Control	Acclimated	OK	38.5532	23.5512	-0.711047	-2.53342	5e-05	0.000610417	yes
DS10_00001879	FBgn0026148	-	CG12253	Control	Acclimated	OK	21.9984	13.4523	-0.709549	-3.55376	0.00015	0.00156789	yes
DS10_00004476	FBgn0035248	-	CG13919	Control	Acclimated	OK	42.0138	25.6927	-0.709503	-1.55193	0.00915	0.041305	yes
DS10_00001546	FBgn0032086	-	CG17906	Control	Acclimated	OK	13.027	7.97048	-0.708769	-2.1564	0.00105	0.00767925	yes
DS10_00006206	#N/A	#N/A	#N/A	Control	Acclimated	OK	45.8453	28.0583	-0.708343	-4.85991	5e-05	0.000610417	yes
DS10_00000927	FBgn0001989	NADH dehydrogenase (ubiquinone) B17 subunit	ND-B17	Control	Acclimated	OK	223.012	136.703	-0.706082	-2.29259	5e-05	0.000610417	yes
DS10_00011867	FBgn0037935	-	CG6834	Control	Acclimated	OK	13.3454	8.19095	-0.704238	-3.53398	5e-05	0.000610417	yes
DS10_00008358	FBgn0004832	Xeroderma pigmentosum group A-like	Xpac	Control	Acclimated	OK	35.9218	22.074	-0.702513	-2.62708	0.0001	0.0011109	yes
DS10_00011771	FBgn0260942	james bond	bond	Control	Acclimated	OK	6.52111	4.00914	-0.701824	-1.59549	0.00685	0.0332259	yes
DS10_00003748	FBgn0035906	Glutathione S transferase O2	GstO2	Control	Acclimated	OK	38.4529	23.6524	-0.701107	-2.7876	0.0001	0.0011109	yes
DS10_00011700	FBgn0038256	-	CG7530	Control	Acclimated	OK	29.2129	17.9937	-0.699113	-2.24822	0.0002	0.00199702	yes
DS10_00012360	FBgn0264746	-	CG44004	Control	Acclimated	OK	14.6117	9.00783	-0.697877	-3.96626	0.00045	0.00383913	yes
DS10_00000312	FBgn0031419	-	CG15390	Control	Acclimated	OK	36.5238	22.5569	-0.695271	-2.85358	0.00015	0.00156789	yes
DS10_00005021	#N/A	#N/A	#N/A	Control	Acclimated	OK	92.6792	57.2579	-0.694769	-4.97581	0.0015	0.0101913	yes
DS10_00000333	FBgn0031403	-	CG15387	Control	Acclimated	OK	68.3078	42.2174	-0.694213	-2.64286	0.0003	0.0027685	yes
DS10_00001640	FBgn0032486	mitochondrial translation release factor 1	mRF1	Control	Acclimated	OK	12.3302	7.62171	-0.694007	-1.77091	0.0044	0.023655	yes
DS10_00009894	FBgn0028380	falten	fal	Control	Acclimated	OK	25.0717	15.5067	-0.693171	-3.67648	5e-05	0.000610417	yes
DS10_00003124	FBgn0034299	-	CG5757	Control	Acclimated	OK	62.213	38.4859	-0.692886	-2.19901	0.0002	0.00199702	yes
DS10_00012161	FBgn0037465	-	CG1105	Control	Acclimated	OK	27.5128	17.021	-0.692786	-2.01724	0.0009	0.00680516	yes
DS10_00000682	#N/A	#N/A	#N/A	Control	Acclimated	OK	11.6015	7.1854	-0.691167	-2.87873	0.00235	0.0144958	yes
DS10_00001767	FBgn0032215	0	0	Control	Acclimated	OK	58.0512	35.9826	-0.690026	-2.27041	0.00085	0.00647409	yes
DS10_00005585	FBgn0033089	-	CG17266	Control	Acclimated	OK	34.6046	21.4731	-0.688435	-1.70314	0.0037	0.0207732	yes
DS10_00009534	FBgn0039765	mitochondrial ribosomal protein S18C	mRpS18C	Control	Acclimated	OK	73.5206	45.6609	-0.687191	-2.53719	0.00045	0.00383913	yes
DS10_00000544	#N/A	#N/A	#N/A	Control	Acclimated	OK	7.37404	4.58134	-0.686686	-2.80305	0.00105	0.00767925	yes
DS10_00001287	FBgn0032049	beta-site APP-cleaving enzyme	Bace	Control	Acclimated	OK	755.648	469.496	-0.686602	-2.17863	0.0003	0.0027685	yes
DS10_00009240	FBgn0040928	-	CR15345	Control	Acclimated	OK	23.0796	14.3413	-0.686437	-1.99373	0.00145	0.00988742	yes
DS10_00012191	FBgn0036815	HP1-HOAP-interacting protein	HipHop	Control	Acclimated	OK	73.2913	45.569	-0.68559	-2.62821	0.00015	0.00156789	yes
DS10_00007445	FBgn0039251	Topoisomerase related function 4-2	Trf4-2	Control	Acclimated	OK	29.1449	18.1228	-0.685434	-2.06192	0.0006	0.00484548	yes
DS10_00003373	FBgn0261016	closca	clos	Control	Acclimated	OK	15.4362	9.5999	-0.685227	-1.73951	0.00895	0.0405583	yes
DS10_00012620	FBgn0003292	rotated abdomen	rt	Control	Acclimated	OK	1.95376	1.2155	-0.684706	-2.23965	0.00245	0.014897	yes
DS10_00007771	FBgn0036135	mitochondrial ribosomal protein L2	mRpL2	Control	Acclimated	OK	64.1823	39.952	-0.683908	-2.26665	5e-05	0.000610417	yes
DS10_00009456	FBgn0038115	-	CG7966	Control	Acclimated	OK	62.0938	38.6876	-0.682578	-2.84389	5e-05	0.000610417	yes
DS10_00000408	FBgn0025700	-	CG5885	Control	Acclimated	OK	353.891	220.605	-0.68184	-2.49216	5e-05	0.000610417	yes
DS10_00009174	FBgn0051075	-	CG31075	Control	Acclimated	OK	126.786	79.0617	-0.68135	-2.42352	5e-05	0.000610417	yes
DS10_00005510	FBgn0263980	-	CG43729	Control	Acclimated	OK	19.5539	12.194	-0.68128	-2.39251	0.0003	0.0027685	yes
DS10_00008138	FBgn0035640	mad2	mad2	Control	Acclimated	OK	85.187	53.186	-0.679588	-2.17627	0.0001	0.0011109	yes
DS10_00012548	FBgn0037696	Glutathione S transferase Z1	GstZ1	Control	Acclimated	OK	9.48057	5.92032	-0.679298	-2.40489	0.00205	0.0130487	yes
DS10_00000452	FBgn0032198	eukaryotic translation elongation factor 1 delta	eEF1delta	Control	Acclimated	OK	788.354	493.051	-0.677106	-2.99954	0.0001	0.0011109	yes
DS10_00007755	FBgn0037773	-	CG5359	Control	Acclimated	OK	25.4107	15.8958	-0.676794	-2.30406	0.00225	0.0140266	yes
DS10_00010393	FBgn0037911	-	CG10898	Control	Acclimated	OK	17.4033	10.8988	-0.675194	-2.06744	0.0018	0.0117608	yes
DS10_00013161	FBgn0039073	-	CG4408	Control	Acclimated	OK	35.8895	22.4842	-0.67465	-2.30123	0.00025	0.00239184	yes
DS10_00002126	FBgn0050273	-	CG30273	Control	Acclimated	OK	69.5988	43.6131	-0.674302	-3.06338	5e-05	0.000610417	yes
DS10_00002911	FBgn0033467	Pdrg1 prefoldin-like subunit	Pdrg1	Control	Acclimated	OK	34.1046	21.3956	-0.67265	-2.72535	0.00235	0.0144958	yes
DS10_00011908	FBgn0038678	mitochondrial ribosomal protein L55	mRpL55	Control	Acclimated	OK	122.756	77.0565	-0.6718	-3.30066	0.0002	0.00199702	yes
DS10_00011667	FBgn0038110	-	CG8031	Control	Acclimated	OK	34.3398	21.5835	-0.66995	-2.34489	0.00015	0.00156789	yes
DS10_00008639	FBgn0037880	-	CG17726	Control	Acclimated	OK	424.203	266.757	-0.66923	-2.37169	5e-05	0.000610417	yes
DS10_00013186	FBgn0040010	-	CG17493	Control	Acclimated	OK	153.73	96.6862	-0.669016	-3.04281	5e-05	0.000610417	yes
DS10_00009200	FBgn0036929	-	CG7668	Control	Acclimated	OK	30.5587	19.233	-0.668004	-5.26497	0.0001	0.0011109	yes
DS10_00000492	FBgn0261278	grapes	grp	Control	Acclimated	OK	58.7982	37.0219	-0.667394	-2.64376	5e-05	0.000610417	yes
DS10_00013218	FBgn0039136	-	CG5902	Control	Acclimated	OK	55.9428	35.2247	-0.667368	-1.96415	0.00095	0.00710303	yes
DS10_00000965	FBgn0036622	1-Acylglycerol-3-phosphate O-acyltransferase 4	Agpat4	Control	Acclimated	OK	29.7457	18.7447	-0.666197	-1.99729	0.002	0.0127913	yes
DS10_00001721	#N/A	#N/A	#N/A	Control	Acclimated	OK	31.4974	19.8503	-0.666071	-2.02456	0.0007	0.00552923	yes
DS10_00003666	#N/A	#N/A	#N/A	Control	Acclimated	OK	110.783	69.8182	-0.666065	-3.73586	5e-05	0.000610417	yes
DS10_00008425	FBgn0038715	-	CG7333	Control	Acclimated	OK	12.9411	8.1567	-0.665905	-2.72113	5e-05	0.000610417	yes
DS10_00002727	FBgn0000426	Small ribonucleoprotein particle protein SmF	SmF	Control	Acclimated	OK	36.5271	23.0259	-0.66571	-2.2437	0.0009	0.00680516	yes
DS10_00002259	FBgn0003888	beta-Tubulin at 60D	betaTub60D	Control	Acclimated	OK	19.755	12.454	-0.665603	-1.90542	0.00115	0.00820578	yes
DS10_00001124	FBgn0032644	-	CG5131	Control	Acclimated	OK	44.073	27.7913	-0.665259	-2.89286	0.00015	0.00156789	yes
DS10_00009787	FBgn0038582	-	CG7988	Control	Acclimated	OK	10.3728	6.54195	-0.66501	-1.80412	0.0115	0.048723	yes
DS10_00010191	FBgn0265101	suppressor-of-G2-allele-of-skp1	Sgt1	Control	Acclimated	OK	45.7232	28.8512	-0.664293	-1.69338	0.00425	0.0230602	yes
DS10_00005799	FBgn0034402	-	CG15084	Control	Acclimated	OK	11.1044	7.00707	-0.664251	-1.51728	0.011	0.0472018	yes
DS10_00000373	FBgn0261437	COP9 signalosome subunit 8	CSN8	Control	Acclimated	OK	80.9788	51.1278	-0.663436	-2.59279	0.00025	0.00239184	yes
DS10_00001364	FBgn0032961	-	CG1416	Control	Acclimated	OK	136.048	85.921	-0.66303	-2.43946	5e-05	0.000610417	yes
DS10_00002328	FBgn0034938	-	CG3803	Control	Acclimated	OK	27.5913	17.4278	-0.662823	-3.29905	0.00025	0.00239184	yes
DS10_00002310	FBgn0034959	-	CG11388	Control	Acclimated	OK	75.7222	47.8631	-0.661803	-1.68182	0.00845	0.0388178	yes
DS10_00001806	FBgn0262601	Small ribonucleoprotein particle protein SmB	SmB	Control	Acclimated	OK	125.089	79.0935	-0.661329	-2.16455	0.0001	0.0011109	yes
DS10_00001006	FBgn0032816	Nuclear factor Y-box B	Nf-YB	Control	Acclimated	OK	44.2122	27.9719	-0.660464	-1.54097	0.00735	0.0350884	yes
DS10_00013573	FBgn0038080	-	CG12279	Control	Acclimated	OK	707.639	447.867	-0.659943	-1.94577	0.0004	0.00348874	yes
DS10_00004582	FBgn0035154	highroad	hiro	Control	Acclimated	OK	50.295	31.8614	-0.658609	-2.52514	0.0001	0.0011109	yes
DS10_00013246	FBgn0038196	-	CG9922	Control	Acclimated	OK	153.153	97.0554	-0.658097	-2.9364	0.0008	0.0061735	yes
DS10_00011315	FBgn0038806	-	CG5412	Control	Acclimated	OK	24.8886	15.7936	-0.65614	-3.22607	0.0019	0.0122773	yes
DS10_00008814	FBgn0036824	-	CG3902	Control	Acclimated	OK	162.61	103.279	-0.65486	-1.61947	0.00585	0.0295208	yes
DS10_00003250	FBgn0265174	Phosphatidylinositol glycan anchor biosynthesis class V	PIG-V	Control	Acclimated	OK	22.0963	14.0399	-0.654275	-2.22856	0.0001	0.0011109	yes
DS10_00010806	FBgn0038858	-	CG5793	Control	Acclimated	OK	19.8474	12.6158	-0.653723	-1.80652	0.00865	0.0395043	yes
DS10_00013412	#N/A	#N/A	#N/A	Control	Acclimated	OK	717.758	456.245	-0.653687	-2.90937	0.00025	0.00239184	yes
DS10_00004063	FBgn0054039	-	CG34039	Control	Acclimated	OK	15.6595	9.95605	-0.653393	-2.72135	0.0053	0.027379	yes
DS10_00004691	FBgn0029768	Sex peptide receptor	SPR	Control	Acclimated	OK	20.2575	12.9018	-0.65088	-1.93478	0.001	0.00738849	yes
DS10_00010902	FBgn0037359	Mediator complex subunit 27	MED27	Control	Acclimated	OK	30.5776	19.4769	-0.650709	-2.16395	0.00085	0.00647409	yes
DS10_00001283	FBgn0016675	Galactose-specific C-type lectin	Lectin-galC1	Control	Acclimated	OK	19.0792	12.1594	-0.649924	-2.10486	0.001	0.00738849	yes
DS10_00013149	FBgn0039337	Mediator complex subunit 28	MED28	Control	Acclimated	OK	56.6077	36.0877	-0.649493	-1.78306	0.0024	0.0147075	yes
DS10_00000824	FBgn0032877	-	CG2617	Control	Acclimated	OK	19.2699	12.2881	-0.649089	-1.53096	0.0099	0.0438048	yes
DS10_00010296	FBgn0037667	-	CG16734	Control	Acclimated	OK	8.81947	5.62436	-0.649003	-2.3731	0.00135	0.00935521	yes
DS10_00000980	FBgn0019686	loki	lok	Control	Acclimated	OK	103.777	66.1898	-0.648801	-2.79589	5e-05	0.000610417	yes
DS10_00010680	#N/A	#N/A	#N/A	Control	Acclimated	OK	14.5942	9.30975	-0.64858	-5.7404	0.00805	0.0374761	yes
DS10_00004977	FBgn0004650	female sterile (1) Nasrat	fs(1)N	Control	Acclimated	OK	30.8601	19.6872	-0.648481	-2.48749	5e-05	0.000610417	yes
DS10_00006314	FBgn0030322	0	0	Control	Acclimated	OK	284.297	181.488	-0.647521	-2.45095	5e-05	0.000610417	yes
DS10_00012320	FBgn0004882	oo18 RNA-binding protein	orb	Control	Acclimated	OK	52.4879	33.5195	-0.646982	-2.57446	5e-05	0.000610417	yes
DS10_00007220	FBgn0035743	Acyl-CoA binding protein 6	Acbp6	Control	Acclimated	OK	155.598	99.3936	-0.646599	-2.10716	0.00055	0.00451954	yes
DS10_00006246	FBgn0260006	drop dead	drd	Control	Acclimated	OK	6.16303	3.94165	-0.64484	-1.8012	0.00365	0.0205663	yes
DS10_00005484	FBgn0023477	Transaldolase	Taldo	Control	Acclimated	OK	645.203	412.796	-0.644323	-2.4426	0.00015	0.00156789	yes
DS10_00007514	FBgn0000405	Cyclin B	CycB	Control	Acclimated	OK	58.2749	37.3054	-0.643489	-2.42166	0.0001	0.0011109	yes
DS10_00001878	FBgn0004872	P-element induced wimpy testis	piwi	Control	Acclimated	OK	115.807	74.1379	-0.643442	-3.61195	5e-05	0.000610417	yes
DS10_00009242	FBgn0003275	RNA polymerase II 18kD subunit	RpII18	Control	Acclimated	OK	107.139	68.5988	-0.643234	-1.80794	0.00235	0.0144958	yes
DS10_00008804	FBgn0032997	-	CG17486	Control	Acclimated	OK	173.286	110.958	-0.643144	-4.90368	5e-05	0.000610417	yes
DS10_00007392	FBgn0039859	-	CG11539	Control	Acclimated	OK	29.0995	18.6365	-0.642861	-1.66932	0.00665	0.032559	yes
DS10_00003468,DS10_00003469	#N/A	#N/A	#N/A	Control	Acclimated	OK	4367.22	2797.9	-0.642373	-1.5061	0.01055	0.045816	yes
DS10_00002145	FBgn0034784	-	CG9826	Control	Acclimated	OK	1.41373	0.905891	-0.642098	-1.75937	0.0084	0.0386829	yes
DS10_00002870	FBgn0033233	Lysine (K)-specific demethylase 4A	Kdm4A	Control	Acclimated	OK	11.6876	7.49199	-0.641561	-2.67587	0.0004	0.00348874	yes
DS10_00005940	FBgn0030029	-	CG15343	Control	Acclimated	OK	65.6252	42.0738	-0.641326	-2.5047	5e-05	0.000610417	yes
DS10_00002464	FBgn0033635	Prip	Prip	Control	Acclimated	OK	170.743	109.563	-0.640066	-2.31767	0.00015	0.00156789	yes
DS10_00013229	FBgn0037534	-	CG2781	Control	Acclimated	OK	28.3641	18.2058	-0.639672	-1.71242	0.00405	0.0221933	yes
DS10_00011404	FBgn0037621	Motif 1 Binding Protein	M1BP	Control	Acclimated	OK	20.4643	13.1427	-0.638843	-3.28061	0.0001	0.0011109	yes
DS10_00012935	FBgn0004882	oo18 RNA-binding protein	orb	Control	Acclimated	OK	14.7572	9.49779	-0.635754	-3.42251	0.0001	0.0011109	yes
DS10_00011923	FBgn0038989	-	CG6937	Control	Acclimated	OK	105.042	67.6113	-0.635633	-5.44287	5e-05	0.000610417	yes
DS10_00007188	FBgn0036916	Mtr3	Mtr3	Control	Acclimated	OK	20.59	13.2628	-0.634561	-2.2851	0.0022	0.0137975	yes
DS10_00013085	FBgn0036536	-	CG12713	Control	Acclimated	OK	15.932	10.2674	-0.633864	-2.14384	0.00125	0.0087922	yes
DS10_00005305	FBgn0023537	-	CG17896	Control	Acclimated	OK	152.637	98.4015	-0.633351	-2.36716	0.0002	0.00199702	yes
DS10_00008881	FBgn0036239	Pop2	Pop2	Control	Acclimated	OK	63.885	41.2115	-0.632432	-1.69644	0.0032	0.0184635	yes
DS10_00001604	FBgn0015393	hoi-polloi	hoip	Control	Acclimated	OK	605.181	390.491	-0.632076	-3.24584	0.00025	0.00239184	yes
DS10_00001278	FBgn0032773	fondue	fon	Control	Acclimated	OK	203.198	131.195	-0.631172	-2.37285	5e-05	0.000610417	yes
DS10_00009162	FBgn0039462	-	CG14252	Control	Acclimated	OK	26.2352	16.9489	-0.630312	-2.76121	0.00025	0.00239184	yes
DS10_00001979	FBgn0010497	Dietary and metabolic glutamate transporter	dmGlut	Control	Acclimated	OK	39.3373	25.4176	-0.630073	-2.69589	5e-05	0.000610417	yes
DS10_00011371	FBgn0040503	-	CG7763	Control	Acclimated	OK	48.5228	31.3606	-0.629709	-2.15781	0.00045	0.00383913	yes
DS10_00012936	FBgn0086378	Apoptosis-linked gene-2	Alg-2	Control	Acclimated	OK	500.013	323.189	-0.629588	-2.33756	5e-05	0.000610417	yes
DS10_00010638	FBgn0265101	suppressor-of-G2-allele-of-skp1	Sgt1	Control	Acclimated	OK	72.5604	46.9198	-0.628985	-1.80462	0.0019	0.0122773	yes
DS10_00012528	FBgn0038619	-	CG7685	Control	Acclimated	OK	26.9234	17.4213	-0.628008	-1.55713	0.009	0.0407455	yes
DS10_00006815	FBgn0030837	-	CG8661	Control	Acclimated	OK	1065.15	689.449	-0.627547	-2.65284	0.00015	0.00156789	yes
DS10_00008064	FBgn0261789	Small ribonucleoprotein particle protein SmD2	SmD2	Control	Acclimated	OK	216.078	139.89	-0.627261	-2.31443	0.0004	0.00348874	yes
DS10_00000364	FBgn0263852	Defender against apoptotic cell death 1	Dad1	Control	Acclimated	OK	190.451	123.307	-0.627162	-1.75643	0.0028	0.0166579	yes
DS10_00001761	FBgn0014092	-	CG4278	Control	Acclimated	OK	58.8664	38.1977	-0.623961	-2.48465	0.0005	0.00415603	yes
DS10_00013133	FBgn0039163	-	CG5515	Control	Acclimated	OK	117.258	76.1029	-0.623664	-2.1971	0.00015	0.00156789	yes
DS10_00003074	FBgn0004400	rhino	rhi	Control	Acclimated	OK	21.1437	13.7242	-0.623502	-3.41089	0.00035	0.00311939	yes
DS10_00005787	FBgn0034390	-	CG15093	Control	Acclimated	OK	91.048	59.1063	-0.623314	-2.21862	0.00015	0.00156789	yes
DS10_00009048	FBgn0038857	Bride of doubletime	Bdbt	Control	Acclimated	OK	34.4741	22.383	-0.62311	-1.90773	0.0016	0.0107384	yes
DS10_00006945	FBgn0003449	sans fille	snf	Control	Acclimated	OK	77.0356	50.065	-0.621721	-5.92931	0.0002	0.00199702	yes
DS10_00010934	FBgn0037087	-	CG7519	Control	Acclimated	OK	218.247	141.838	-0.621718	-2.08267	0.0002	0.00199702	yes
DS10_00003843	FBgn0001226	Heat shock protein 27	Hsp27	Control	Acclimated	OK	379.376	246.612	-0.621388	-2.25908	0.0001	0.0011109	yes
DS10_00010584	FBgn0011722	Tiggrin	Tig	Control	Acclimated	OK	69.0866	44.9487	-0.620125	-2.56458	0.00015	0.00156789	yes
DS10_00003077	FBgn0034259	P32	P32	Control	Acclimated	OK	209.211	136.151	-0.619746	-2.50185	5e-05	0.000610417	yes
DS10_00012411	FBgn0026565	Argininosuccinate synthase	Ass	Control	Acclimated	OK	50.0239	32.5722	-0.618978	-2.28113	0.00015	0.00156789	yes
DS10_00010986	FBgn0029094	anti-silencing factor 1	asf1	Control	Acclimated	OK	109.504	71.3312	-0.61838	-2.05471	0.0006	0.00484548	yes
DS10_00012957	FBgn0019936	Ribosomal protein S20	RpS20	Control	Acclimated	OK	3695.24	2410.05	-0.616606	-2.18425	0.0002	0.00199702	yes
DS10_00011096	FBgn0036207	-	CG10907	Control	Acclimated	OK	11.5438	7.53057	-0.616285	-2.67124	0.002	0.0127913	yes
DS10_00011094	FBgn0052095	-	CG32095	Control	Acclimated	OK	11.4526	7.47128	-0.616251	-1.59005	0.00985	0.0436454	yes
DS10_00008516	FBgn0051040	Cog7	Cog7	Control	Acclimated	OK	12.2053	7.96444	-0.615864	-2.31261	0.0003	0.0027685	yes
DS10_00010384	FBgn0037921	-	CG6808	Control	Acclimated	OK	13.2136	8.62333	-0.615701	-1.88411	0.0039	0.0215731	yes
DS10_00013406	FBgn0022981	ripped pocket	rpk	Control	Acclimated	OK	33.7496	22.0391	-0.614806	-2.62797	0.00095	0.00710303	yes
DS10_00008752	FBgn0027617	-	CG5808	Control	Acclimated	OK	11.992	7.83753	-0.6136	-2.23988	0.0008	0.0061735	yes
DS10_00011298,DS10_00011299	#N/A	#N/A	#N/A	Control	Acclimated	OK	79.3225	51.8649	-0.612973	-2.80885	0.0002	0.00199702	yes
DS10_00003962	FBgn0052068	Acireductone dioxygenase 1	Adi1	Control	Acclimated	OK	84.808	55.4832	-0.612151	-2.09493	0.0005	0.00415603	yes
DS10_00007173	FBgn0024887	kin17	kin17	Control	Acclimated	OK	10.8241	7.0823	-0.611954	-2.33409	0.0003	0.0027685	yes
DS10_00010614	FBgn0046692	Ste20-like kinase	Stlk	Control	Acclimated	OK	158.285	103.641	-0.61093	-7.76132	5e-05	0.000610417	yes
DS10_00010160	FBgn0063670	-	CG40228	Control	Acclimated	OK	561.539	367.776	-0.610559	-6.14646	0.0005	0.00415603	yes
DS10_00000190	FBgn0041713	yellow-c	yellow-c	Control	Acclimated	OK	128.663	84.2682	-0.610541	-2.35065	5e-05	0.000610417	yes
DS10_00005000	FBgn0011586	enhancer of rudimentary	e(r)	Control	Acclimated	OK	151.482	99.2244	-0.610383	-1.60266	0.0071	0.0342084	yes
DS10_00010316	FBgn0051279	-	CG31279	Control	Acclimated	OK	6.82502	4.47108	-0.610209	-2.0557	0.00125	0.0087922	yes
DS10_00002619	FBgn0033733	-	CG8834	Control	Acclimated	OK	143.824	94.2294	-0.610052	-2.448	0.00035	0.00311939	yes
DS10_00010569	FBgn0033017	-	CG10465	Control	Acclimated	OK	220.186	144.337	-0.609282	-5.56368	0.0003	0.0027685	yes
DS10_00011074	FBgn0052350	Vacuolar protein sorting 11	Vps11	Control	Acclimated	OK	16.2046	10.6265	-0.608744	-2.9299	0.00355	0.0200632	yes
DS10_00002438	FBgn0033653	-	CG13192	Control	Acclimated	OK	26.3015	17.2533	-0.608271	-1.72143	0.0036	0.020309	yes
DS10_00011287	FBgn0036510	Squamous cell carcinoma-related oncogene	SCCRO	Control	Acclimated	OK	76.6774	50.3177	-0.607735	-2.15482	0.0003	0.0027685	yes
DS10_00006431	FBgn0085520	-	CR40801	Control	Acclimated	OK	287.082	188.432	-0.607415	-2.2815	0.0001	0.0011109	yes
DS10_00007558	FBgn0035482	-	CG14985	Control	Acclimated	OK	24.8925	16.3436	-0.606979	-4.58498	0.00065	0.00518231	yes
DS10_00008715	FBgn0014879	Set	Set	Control	Acclimated	OK	113.359	74.4423	-0.606705	-4.75088	0.00015	0.00156789	yes
DS10_00001614	FBgn0011291	TBP-associated factor 11	Taf11	Control	Acclimated	OK	59.3839	39.0192	-0.605888	-1.9602	0.00155	0.0104703	yes
DS10_00001452	FBgn0031860	-	CG11236	Control	Acclimated	OK	19.4556	12.7903	-0.605139	-1.77243	0.00355	0.0200632	yes
DS10_00000096	FBgn0031766	-	CG9117	Control	Acclimated	OK	33.8822	22.2833	-0.604566	-1.64669	0.0037	0.0207732	yes
DS10_00012777	FBgn0036538	-	CG15715	Control	Acclimated	OK	255.34	167.945	-0.60443	-2.90317	5e-05	0.000610417	yes
DS10_00002687	#N/A	#N/A	#N/A	Control	Acclimated	OK	27.3658	18.0047	-0.603998	-2.41755	0.00075	0.00584053	yes
DS10_00012050	FBgn0031764	-	CG9107	Control	Acclimated	OK	327.652	215.765	-0.602703	-2.95641	0.0001	0.0011109	yes
DS10_00010807	FBgn0038860	Interacts with the C terminus of ELL 2	Ice2	Control	Acclimated	OK	6.74612	4.44273	-0.60261	-1.74356	0.00695	0.0336066	yes
DS10_00010624	FBgn0037580	Dipeptidyl aminopeptidase III	DppIII	Control	Acclimated	OK	56.6681	37.3214	-0.602535	-2.33919	0.00015	0.00156789	yes
DS10_00003824	FBgn0035969	-	CG4476	Control	Acclimated	OK	51.4819	33.9418	-0.601003	-2.49662	0.00015	0.00156789	yes
DS10_00012354	FBgn0036777	-	CG7341	Control	Acclimated	OK	16.3675	10.7954	-0.60041	-3.37243	0.00085	0.00647409	yes
DS10_00008524	FBgn0039732	-	CG15525	Control	Acclimated	OK	80.8904	53.3556	-0.600328	-2.12776	0.0029	0.0171332	yes
DS10_00007664	FBgn0016034	maelstrom	mael	Control	Acclimated	OK	83.4644	55.0575	-0.600221	-2.44583	0.00035	0.00311939	yes
DS10_00003374	FBgn0050000	Glutathione S transferase T1	GstT1	Control	Acclimated	OK	61.9813	40.9052	-0.599548	-3.02306	0.00015	0.00156789	yes
DS10_00004469	FBgn0035254	-	CG7974	Control	Acclimated	OK	21.2192	14.0041	-0.599524	-2.03689	0.00355	0.0200632	yes
DS10_00007230	FBgn0024542	Neosin	Neos	Control	Acclimated	OK	27.9124	18.432	-0.598694	-2.07956	0.0011	0.00795802	yes
DS10_00000009	FBgn0031224	-	CG11454	Control	Acclimated	OK	27.3608	18.0682	-0.598658	-1.53493	0.01005	0.0442597	yes
DS10_00003640	FBgn0010747	Signal recognition particle protein 54k	Srp54k	Control	Acclimated	OK	81.8242	54.0671	-0.597777	-2.20296	0.00025	0.00239184	yes
DS10_00005365	FBgn0027259	kinetochore Mis12-Ndc80 network component 1	Kmn1	Control	Acclimated	OK	29.7812	19.6789	-0.597753	-1.64198	0.00835	0.0385094	yes
DS10_00006970	FBgn0025549	unc-119	unc-119	Control	Acclimated	OK	32.7891	21.6685	-0.597621	-1.6052	0.00645	0.0318291	yes
DS10_00008201	FBgn0029823	Serine hydroxymethyl transferase	Shmt	Control	Acclimated	OK	292.192	193.156	-0.597148	-2.21469	0.00045	0.00383913	yes
DS10_00008553	FBgn0028833	Dak1	Dak1	Control	Acclimated	OK	151.513	100.163	-0.597087	-2.16424	0.00035	0.00311939	yes
DS10_00012231	FBgn0058191	-	CG40191	Control	Acclimated	OK	85.0971	56.2926	-0.596165	-5.52002	5e-05	0.000610417	yes
DS10_00003458	FBgn0259709	-	CG42363	Control	Acclimated	OK	9.12229	6.03491	-0.596063	-5.21389	0.0022	0.0137975	yes
DS10_00012343	FBgn0001197	Histone H2A variant	His2Av	Control	Acclimated	OK	335.063	221.685	-0.59592	-2.10979	0.00065	0.00518231	yes
DS10_00001795	FBgn0032236	mitochondrial ribosomal protein S7	mRpS7	Control	Acclimated	OK	144.632	95.711	-0.595635	-3.6435	0.0002	0.00199702	yes
DS10_00008388	FBgn0030511	-	CG11158	Control	Acclimated	OK	18.479	12.2311	-0.595334	-1.81445	0.00355	0.0200632	yes
DS10_00009620	FBgn0005585	Calreticulin	Calr	Control	Acclimated	OK	714.279	472.784	-0.595307	-2.06397	0.0005	0.00415603	yes
DS10_00005800	FBgn0034403	-	CG18190	Control	Acclimated	OK	292.469	193.602	-0.595193	-2.4517	0.00025	0.00239184	yes
DS10_00012529	FBgn0264816	kokopelli	koko	Control	Acclimated	OK	62.1986	41.1999	-0.59424	-2.29027	0.00085	0.00647409	yes
DS10_00010456	FBgn0027053	COP9 signalosome subunit 5	CSN5	Control	Acclimated	OK	96.5039	63.9266	-0.594172	-2.10958	0.0003	0.0027685	yes
DS10_00004060	FBgn0026409	Mitochondrial phosphate carrier protein 2	Mpcp2	Control	Acclimated	OK	928.135	614.829	-0.59415	-2.06868	0.00035	0.00311939	yes
DS10_00000454	FBgn0004419	maternal expression at 31B	me31B	Control	Acclimated	OK	1813.03	1201.03	-0.594137	-2.04908	0.0105	0.0457047	yes
DS10_00001480	#N/A	#N/A	#N/A	Control	Acclimated	OK	335.424	222.306	-0.593437	-4.41342	0.0005	0.00415603	yes
DS10_00005566	FBgn0033887	Sulfotransferase 4	St4	Control	Acclimated	OK	31.7069	21.0291	-0.592406	-2.36763	0.00055	0.00451954	yes
DS10_00011205	FBgn0260399	greatwall	gwl	Control	Acclimated	OK	77.637	51.5167	-0.591704	-2.36376	0.0003	0.0027685	yes
DS10_00012210	FBgn0051343	-	CG31343	Control	Acclimated	OK	39.4723	26.2083	-0.590815	-2.15535	0.00035	0.00311939	yes
DS10_00010858	FBgn0021768	nudC	nudC	Control	Acclimated	OK	52.999	35.2035	-0.590247	-6.41387	0.0005	0.00415603	yes
DS10_00008653,DS10_00008655	#N/A	#N/A	#N/A	Control	Acclimated	OK	12.0227	7.99069	-0.589372	-1.76103	0.00635	0.0314847	yes
DS10_00012230	FBgn0086683	Spf45	Spf45	Control	Acclimated	OK	86.2433	57.3206	-0.589359	-5.30329	0.0002	0.00199702	yes
DS10_00005768	FBgn0265186	-	CG44251	Control	Acclimated	OK	39.203	26.0637	-0.588921	-2.18477	0.0003	0.0027685	yes
DS10_00000418	FBgn0032169	-	CG4709	Control	Acclimated	OK	7.60736	5.05802	-0.588824	-2.62178	0.00815	0.0378102	yes
DS10_00002121	FBgn0034753	-	CG2852	Control	Acclimated	OK	1785.5	1187.31	-0.588635	-2.02214	0.00035	0.00311939	yes
DS10_00011724	FBgn0046706	Haspin	Haspin	Control	Acclimated	OK	107.197	71.3249	-0.587791	-5.43358	0.00055	0.00451954	yes
DS10_00009586	FBgn0039128	-	CG13599	Control	Acclimated	OK	14.3416	9.54317	-0.587667	-1.70734	0.0092	0.0415107	yes
DS10_00008316	FBgn0039350	jing interacting gene regulatory 1	jigr1	Control	Acclimated	OK	49.6705	33.0592	-0.587337	-2.19226	0.0003	0.0027685	yes
DS10_00001268	FBgn0010097	gamma-Tubulin at 37C	gammaTub37C	Control	Acclimated	OK	56.1016	37.3561	-0.586699	-2.12909	0.0005	0.00415603	yes
DS10_00000489	FBgn0002652	0	0	Control	Acclimated	OK	37.2205	24.7843	-0.586671	-8.6964	0.00045	0.00383913	yes
DS10_00013282	FBgn0002791	morula	mr	Control	Acclimated	OK	24.1927	16.112	-0.586435	-2.70155	0.0002	0.00199702	yes
DS10_00003629	FBgn0053680	-	CG33680	Control	Acclimated	OK	13.5079	8.99851	-0.586044	-2.15755	0.00795	0.0371396	yes
DS10_00005751	FBgn0034317	-	CG14499	Control	Acclimated	OK	51.0256	34.0118	-0.585187	-1.63492	0.0044	0.023655	yes
DS10_00001059	FBgn0032919	-	CG9253	Control	Acclimated	OK	97.9215	65.2876	-0.584816	-2.41806	0.0002	0.00199702	yes
DS10_00007041	FBgn0003447	singed	sn	Control	Acclimated	OK	50.762	33.8522	-0.5845	-2.07878	0.00045	0.00383913	yes
DS10_00001769	FBgn0032214	-	CG4968	Control	Acclimated	OK	112.44	74.9838	-0.584499	-2.36456	0.0003	0.0027685	yes
DS10_00002367	FBgn0034535	-	CG11110	Control	Acclimated	OK	87.9744	58.7124	-0.583418	-3.15459	0.00015	0.00156789	yes
DS10_00001566	FBgn0010314	Cyclin-dependent kinase subunit 30A	Cks30A	Control	Acclimated	OK	128.955	86.082	-0.583088	-2.7967	0.00015	0.00156789	yes
DS10_00003834	FBgn0004379	Kinesin-like protein at 67A	Klp67A	Control	Acclimated	OK	15.2959	10.2118	-0.582906	-1.94772	0.00265	0.015917	yes
DS10_00013404	FBgn0037263	nuclease slx1	slx1	Control	Acclimated	OK	54.1795	36.1952	-0.58195	-2.08575	0.00095	0.00710303	yes
DS10_00011547	FBgn0036187	RIO kinase 1	RIOK1	Control	Acclimated	OK	10.469	6.9949	-0.581747	-1.97837	0.0057	0.0289822	yes
DS10_00005778	FBgn0002069	Aspartyl-tRNA synthetase	AspRS	Control	Acclimated	OK	180.512	120.686	-0.580837	-2.20124	0.00025	0.00239184	yes
DS10_00009621	FBgn0037723	Spermidine Synthase	SpdS	Control	Acclimated	OK	368.249	246.233	-0.580657	-2.46162	0.0003	0.0027685	yes
DS10_00002735	FBgn0001133	grauzone	grau	Control	Acclimated	OK	21.8105	14.5944	-0.579608	-1.93707	0.001	0.00738849	yes
DS10_00001765	FBgn0032214	-	CG4968	Control	Acclimated	OK	100.427	67.2968	-0.577538	-2.33182	0.0004	0.00348874	yes
DS10_00011719	FBgn0033019	-	CG10395	Control	Acclimated	OK	86.1279	57.7309	-0.577137	-4.88163	0.00025	0.00239184	yes
DS10_00002958	FBgn0034876	wing morphogenesis defect	wmd	Control	Acclimated	OK	88.1852	59.1301	-0.576643	-2.10376	0.0004	0.00348874	yes
DS10_00010871	#N/A	#N/A	#N/A	Control	Acclimated	OK	12.5285	8.40442	-0.575997	-2.32065	0.0016	0.0107384	yes
DS10_00001394	FBgn0031818	-	CG9536	Control	Acclimated	OK	28.5587	19.1604	-0.575804	-1.84669	0.0024	0.0147075	yes
DS10_00006495	FBgn0030451	-	CG15717	Control	Acclimated	OK	74.3756	49.9426	-0.574557	-1.90697	0.00075	0.00584053	yes
DS10_00009397	FBgn0019936	Ribosomal protein S20	RpS20	Control	Acclimated	OK	5044.94	3395.22	-0.571331	-2.49268	0.0021	0.0132858	yes
DS10_00006475	FBgn0030880	-	CG6788	Control	Acclimated	OK	20.5897	13.8582	-0.571185	-3.26621	0.00105	0.00767925	yes
DS10_00012175	FBgn0262116	Ribonuclease kappa	RNASEK	Control	Acclimated	OK	877.319	590.533	-0.571085	-8.14277	0.0011	0.00795802	yes
DS10_00007115	FBgn0039902	Zinc/iron regulated transporter-related protein 102B	Zip102B	Control	Acclimated	OK	134.201	90.3434	-0.5709	-6.45074	0.00025	0.00239184	yes
DS10_00010336	FBgn0260741	-	CG3281	Control	Acclimated	OK	15.0649	10.1483	-0.569954	-1.77874	0.0045	0.0240822	yes
DS10_00008309	FBgn0011768	Formaldehyde dehydrogenase	Fdh	Control	Acclimated	OK	84.4355	56.8862	-0.569772	-2.12989	0.00035	0.00311939	yes
DS10_00005114	FBgn0014857	Histone H3.3A	His3.3A	Control	Acclimated	OK	602.089	405.738	-0.569427	-2.35616	0.00035	0.00311939	yes
DS10_00012464	FBgn0013269	FK506-binding protein 39kD	Fkbp39	Control	Acclimated	OK	216.996	146.236	-0.569364	-2.15489	0.0003	0.0027685	yes
DS10_00002604	FBgn0033715	-	CG8490	Control	Acclimated	OK	37.3679	25.1937	-0.56874	-1.64641	0.00675	0.0329111	yes
DS10_00007444	FBgn0039250	Mitotic spindle and nuclear protein	Mink	Control	Acclimated	OK	7.51087	5.06486	-0.568457	-2.38966	0.00345	0.0196759	yes
DS10_00001622	FBgn0029174	FK506-binding protein 59kD	Fkbp59	Control	Acclimated	OK	73.4373	49.5823	-0.566687	-2.55436	0.0006	0.00484548	yes
DS10_00010216	FBgn0022981	ripped pocket	rpk	Control	Acclimated	OK	50.3006	33.9638	-0.566576	-2.44759	0.0006	0.00484548	yes
DS10_00006453	FBgn0030396	-	CG2556	Control	Acclimated	OK	25.8105	17.432	-0.566222	-1.82564	0.0019	0.0122773	yes
DS10_00000293	FBgn0041337	Cyp309a2	Cyp309a2	Control	Acclimated	OK	19.2366	12.9944	-0.565959	-2.1933	0.00075	0.00584053	yes
DS10_00004479	FBgn0035247	methyltransferase-like	metl	Control	Acclimated	OK	19.924	13.4646	-0.565341	-1.8034	0.00735	0.0350884	yes
DS10_00000493	#N/A	#N/A	#N/A	Control	Acclimated	OK	16.0166	10.8255	-0.565144	-2.79983	0.00055	0.00451954	yes
DS10_00009286	FBgn0039189	-	CG18528	Control	Acclimated	OK	9.38373	6.34389	-0.564794	-1.57948	0.01035	0.0452619	yes
DS10_00000829	FBgn0032873	-	CG2614	Control	Acclimated	OK	24.361	16.4798	-0.563876	-2.39909	0.00065	0.00518231	yes
DS10_00003521	FBgn0002715	meiotic from via Salaria 332	mei-S332	Control	Acclimated	OK	19.1742	12.9716	-0.563817	-1.82462	0.00285	0.0168804	yes
DS10_00010957	FBgn0028647	-	CG11902	Control	Acclimated	OK	32.935	22.288	-0.563353	-2.30762	0.0018	0.0117608	yes
DS10_00002750	FBgn0034588	-	CG9394	Control	Acclimated	OK	11.4713	7.7662	-0.562745	-1.66928	0.0069	0.0334165	yes
DS10_00007928	FBgn0000100	Ribosomal protein LP0	RpLP0	Control	Acclimated	OK	1567.75	1061.65	-0.562387	-1.75684	0.0026	0.0156568	yes
DS10_00001309	FBgn0031740	-	CG7239	Control	Acclimated	OK	16.2273	10.9899	-0.562243	-1.73108	0.0062	0.0309044	yes
DS10_00007357	FBgn0039827	-	CG1544	Control	Acclimated	OK	5.77437	3.91071	-0.562235	-1.51344	0.01145	0.048599	yes
DS10_00001799	FBgn0067622	Like Sm protein 4	LSm-4	Control	Acclimated	OK	97.8606	66.2911	-0.561912	-3.2052	0.00045	0.00383913	yes
DS10_00012430	FBgn0036520	-	CG13449	Control	Acclimated	OK	4.77859	3.23809	-0.561444	-1.6377	0.00745	0.0354935	yes
DS10_00005368	FBgn0037205	Brother of Yb	BoYb	Control	Acclimated	OK	36.7698	24.9254	-0.560906	-2.16065	0.0004	0.00348874	yes
DS10_00007400	FBgn0039867	Cleavage stimulation factor 50 kD subunit	CstF50	Control	Acclimated	OK	20.7561	14.0734	-0.56057	-1.68974	0.00375	0.020966	yes
DS10_00009402	FBgn0037756	-	CG8507	Control	Acclimated	OK	161.05	109.205	-0.560468	-2.25352	0.0001	0.0011109	yes
DS10_00011184	FBgn0039679	pickpocket 19	ppk19	Control	Acclimated	OK	40.8628	27.711	-0.560331	-2.24967	0.0023	0.0142436	yes
DS10_00013192	FBgn0036515	aaRS-interacting multifunctional protein 2	AIMP2	Control	Acclimated	OK	82.4902	56.0198	-0.558286	-1.99767	0.0008	0.0061735	yes
DS10_00013437	FBgn0035470	Caffeine, calcium, zinc sensitivity 1	Ccz1	Control	Acclimated	OK	24.5234	16.6583	-0.55792	-2.28042	0.00405	0.0221933	yes
DS10_00002200	FBgn0262954	Rpb12	Rpb12	Control	Acclimated	OK	184.86	125.598	-0.557618	-3.4793	0.0006	0.00484548	yes
DS10_00004647	FBgn0040340	TRAM	TRAM	Control	Acclimated	OK	155.597	105.77	-0.556892	-2.18166	0.00035	0.00311939	yes
DS10_00006165	FBgn0083968	-	CG34132	Control	Acclimated	OK	495.189	336.824	-0.555983	-2.98764	0.0019	0.0122773	yes
DS10_00002418	FBgn0053145	beta1,3-galactosyltransferase 1	GalT1	Control	Acclimated	OK	54.853	37.3321	-0.555154	-2.49425	0.0004	0.00348874	yes
DS10_00004958	FBgn0004629	Cystatin-like	Cys	Control	Acclimated	OK	279.491	190.357	-0.554096	-2.14211	0.00065	0.00518231	yes
DS10_00008100	FBgn0024814	Clathrin light chain	Clc	Control	Acclimated	OK	140.644	95.859	-0.553062	-2.01578	0.00085	0.00647409	yes
DS10_00001561	FBgn0032105	borealin-related	borr	Control	Acclimated	OK	47.4556	32.3528	-0.552686	-2.02017	0.00085	0.00647409	yes
DS10_00000409	FBgn0032160	-	CG4598	Control	Acclimated	OK	37.7208	25.7248	-0.552199	-2.37409	0.00025	0.00239184	yes
DS10_00010298	FBgn0037669	Insulator binding factor 2	Ibf2	Control	Acclimated	OK	127.655	87.0891	-0.551688	-3.7042	0.00115	0.00820578	yes
DS10_00006901	FBgn0031728	Heat shock protein 60C	Hsp60C	Control	Acclimated	OK	415.112	283.206	-0.551646	-1.85377	0.00135	0.00935521	yes
DS10_00012474	FBgn0039073	-	CG4408	Control	Acclimated	OK	17.8463	12.1835	-0.550696	-1.66703	0.00505	0.0264518	yes
DS10_00002605	FBgn0033716	Deneddylase 1	Den1	Control	Acclimated	OK	38.9373	26.5852	-0.550528	-1.90568	0.0023	0.0142436	yes
DS10_00004084	FBgn0001120	giant nuclei	gnu	Control	Acclimated	OK	23.182	15.8415	-0.549296	-1.94198	0.00955	0.0427198	yes
DS10_00008798	FBgn0038369	Actin-related protein 2/3 complex, subunit 3A	Arpc3A	Control	Acclimated	OK	119.721	81.8511	-0.548609	-1.73891	0.0028	0.0166579	yes
DS10_00011894	FBgn0037533	CD98 heavy chain	CD98hc	Control	Acclimated	OK	73.6503	50.3684	-0.548173	-1.96115	0.0011	0.00795802	yes
DS10_00006778	FBgn0022027	Vacuolar protein sorting 25	Vps25	Control	Acclimated	OK	52.3482	35.8078	-0.547864	-1.8225	0.004	0.0219836	yes
DS10_00003393	FBgn0033449	-	CG1663	Control	Acclimated	OK	12.222	8.3605	-0.547822	-1.8089	0.00645	0.0318291	yes
DS10_00009682	FBgn0038767	trade embargo	trem	Control	Acclimated	OK	20.0002	13.6817	-0.547762	-1.86158	0.00245	0.014897	yes
DS10_00003568	FBgn0024196	roadblock	robl	Control	Acclimated	OK	375.801	257.255	-0.546771	-3.78812	0.00035	0.00311939	yes
DS10_00009199	FBgn0037351	Ribosomal protein L13A	RpL13A	Control	Acclimated	OK	4569.37	3128.09	-0.546714	-2.06254	0.00055	0.00451954	yes
DS10_00005064	FBgn0036207	-	CG10907	Control	Acclimated	OK	12.9558	8.86943	-0.546684	-2.38153	0.00305	0.0178507	yes
DS10_00010824	FBgn0039274	-	CG11920	Control	Acclimated	OK	56.1957	38.5075	-0.545322	-2.09328	0.0017	0.0113044	yes
DS10_00005767	FBgn0033787	-	CG13321	Control	Acclimated	OK	198.778	136.218	-0.545241	-1.98512	0.00085	0.00647409	yes
DS10_00007854	FBgn0052282	Drosomycin-like 4	Drsl4	Control	Acclimated	OK	465.347	318.95	-0.544974	-2.07534	0.0018	0.0117608	yes
DS10_00005728	FBgn0027835	Dodeca-satellite-binding protein 1	Dp1	Control	Acclimated	OK	76.0838	52.1487	-0.544957	-2.0477	0.00095	0.00710303	yes
DS10_00012890	FBgn0014863	Muscle LIM protein at 84B	Mlp84B	Control	Acclimated	OK	404.546	277.389	-0.54439	-1.94458	0.00065	0.00518231	yes
DS10_00011482	FBgn0031764	-	CG9107	Control	Acclimated	OK	178.605	122.525	-0.543694	-3.05008	0.0005	0.00415603	yes
DS10_00000028	FBgn0031247	-	CG11562	Control	Acclimated	OK	80.7574	55.4038	-0.543611	-2.54301	0.00225	0.0140266	yes
DS10_00001426	FBgn0264922	smt3	smt3	Control	Acclimated	OK	2117.79	1453.04	-0.543488	-2.13382	0.0005	0.00415603	yes
DS10_00003915	FBgn0036058	-	CG6707	Control	Acclimated	OK	37.1652	25.5236	-0.54212	-2.06696	0.00125	0.0087922	yes
DS10_00003339	FBgn0033400	-	CG2063	Control	Acclimated	OK	18.8193	12.9244	-0.542117	-1.61582	0.00895	0.0405583	yes
DS10_00011148	FBgn0052152	-	CG32152	Control	Acclimated	OK	11.1543	7.66431	-0.541369	-2.50952	0.0047	0.0249814	yes
DS10_00001429	FBgn0031877	3-Hydroxymethyl-3-methylglutaryl-CoA lyase	Hmgcl	Control	Acclimated	OK	24.8506	17.0795	-0.54101	-1.64643	0.0094	0.04221	yes
DS10_00005633	FBgn0015039	Cytochrome P450-9b2	Cyp9b2	Control	Acclimated	OK	38.9743	26.8041	-0.540069	-2.19259	0.00135	0.00935521	yes
DS10_00010895	FBgn0051549	-	CG31549	Control	Acclimated	OK	100.329	69.0139	-0.539782	-2.00834	0.0009	0.00680516	yes
DS10_00002189	FBgn0034923	Upf3	Upf3	Control	Acclimated	OK	27.0738	18.6253	-0.539635	-2.70461	0.00215	0.0135382	yes
DS10_00003737	FBgn0035892	0	0	Control	Acclimated	OK	78.0872	53.7263	-0.539456	-2.17951	0.0008	0.0061735	yes
DS10_00006326	FBgn0030474	-	CG15747	Control	Acclimated	OK	22.7085	15.6244	-0.53943	-1.6824	0.0049	0.0258539	yes
DS10_00008179	FBgn0029800	lin-52	lin-52	Control	Acclimated	OK	111.5	76.773	-0.538369	-1.61331	0.00505	0.0264518	yes
DS10_00012964	FBgn0039743	-	CG7946	Control	Acclimated	OK	38.7287	26.6749	-0.537921	-1.84863	0.0016	0.0107384	yes
DS10_00002320	FBgn0034945	-	CG10904	Control	Acclimated	OK	41.6529	28.7033	-0.5372	-2.76929	0.00175	0.0115549	yes
DS10_00012434	FBgn0015778	rasputin	rin	Control	Acclimated	OK	61.8534	42.6858	-0.535096	-1.98731	0.0009	0.00680516	yes
DS10_00001260	FBgn0086444	lethal (2) 37Cb	l(2)37Cb	Control	Acclimated	OK	45.1989	31.2068	-0.534428	-2.14771	0.00035	0.00311939	yes
DS10_00009659	FBgn0039274	-	CG11920	Control	Acclimated	OK	96.0756	66.3361	-0.534375	-2.52263	0.00115	0.00820578	yes
DS10_00008144	FBgn0035644	DNA polymerase epsilon 58kD subunit	DNApol-epsilon58	Control	Acclimated	OK	17.096	11.8048	-0.534287	-1.5752	0.0085	0.0389902	yes
DS10_00005212	FBgn0040377	Vacuolar H[+] ATPase 36kD subunit 3	Vha36-3	Control	Acclimated	OK	25.9745	17.96	-0.532309	-1.72275	0.00865	0.0395043	yes
DS10_00004276	FBgn0037051	-	CG10565	Control	Acclimated	OK	98.1032	67.839	-0.532186	-2.14569	0.00095	0.00710303	yes
DS10_00003013	FBgn0259185	Ionotropic receptor 60b	Ir60b	Control	Acclimated	OK	5.60595	3.87741	-0.531864	-1.8905	0.0065	0.0320084	yes
DS10_00000723	FBgn0031314	Integrator 14	IntS14	Control	Acclimated	OK	13.5203	9.35838	-0.530796	-2.01255	0.00275	0.0163916	yes
DS10_00008817	FBgn0036826	asterix	arx	Control	Acclimated	OK	69.9519	48.4525	-0.529792	-1.61373	0.00615	0.0307205	yes
DS10_00005011	FBgn0030082	Heterochromatin Protein 1b	HP1b	Control	Acclimated	OK	40.9912	28.4041	-0.529212	-1.51281	0.0094	0.04221	yes
DS10_00002894	FBgn0003733	torso	tor	Control	Acclimated	OK	6.23995	4.32398	-0.529173	-3.24084	0.0042	0.0228816	yes
DS10_00005355	FBgn0030892	-	CG7206	Control	Acclimated	OK	31.0024	21.5038	-0.527786	-2.54391	0.00355	0.0200632	yes
DS10_00003594	FBgn0029079	icln	icln	Control	Acclimated	OK	118.924	82.4928	-0.527702	-1.92075	0.0011	0.00795802	yes
DS10_00012204	FBgn0250816	Argonaute 3	AGO3	Control	Acclimated	OK	94.3103	65.4431	-0.527173	-6.96511	0.00115	0.00820578	yes
DS10_00005091	FBgn0030864	-	CG8173	Control	Acclimated	OK	70.8874	49.1952	-0.527011	-2.01563	0.0013	0.00908256	yes
DS10_00000676	FBgn0031608	-	CG15435	Control	Acclimated	OK	11.0539	7.67724	-0.525895	-1.51178	0.0116	0.0490138	yes
DS10_00010189	FBgn0037566	mitochondrial ribosomal protein L1	mRpL1	Control	Acclimated	OK	29.2221	20.2964	-0.525833	-1.76292	0.00405	0.0221933	yes
DS10_00007194	FBgn0020389	PAPS synthetase	Papss	Control	Acclimated	OK	16.0554	11.1526	-0.525674	-1.68133	0.0051	0.026669	yes
DS10_00001773	FBgn0032216	Ubiquitin specific protease 14	Usp14	Control	Acclimated	OK	183.553	127.576	-0.52484	-2.45033	0.00115	0.00820578	yes
DS10_00012292	FBgn0085208	-	CG34179	Control	Acclimated	OK	207.772	144.482	-0.52411	-1.98681	0.0021	0.0132858	yes
DS10_00004572	FBgn0260755	-	CG42553	Control	Acclimated	OK	21.9167	15.2531	-0.522934	-2.52818	0.0018	0.0117608	yes
DS10_00008013	FBgn0030929	-	CG15043	Control	Acclimated	OK	222.372	154.789	-0.522666	-2.0579	0.00135	0.00935521	yes
DS10_00007724	FBgn0031977	barrier to autointegration factor	baf	Control	Acclimated	OK	289.928	202.025	-0.521157	-1.60727	0.01015	0.0445953	yes
DS10_00002487	FBgn0033901	O-fucosyltransferase 1	O-fut1	Control	Acclimated	OK	37.1163	25.8882	-0.519757	-2.08178	0.00235	0.0144958	yes
DS10_00012466	FBgn0040005	-	CG17883	Control	Acclimated	OK	77.5765	54.1253	-0.519315	-2.7326	0.00105	0.00767925	yes
DS10_00010897	FBgn0051548	-	CG31548	Control	Acclimated	OK	69.5207	48.5416	-0.518223	-1.72111	0.00265	0.015917	yes
DS10_00007124	FBgn0039897	-	CG1674	Control	Acclimated	OK	155.192	108.383	-0.51792	-2.66603	0.00105	0.00767925	yes
DS10_00013000	FBgn0038552	ALG1, chitobiosyldiphosphodolichol beta-mannosyltransferase	Alg1	Control	Acclimated	OK	20.5852	14.381	-0.517438	-2.37955	0.0008	0.0061735	yes
DS10_00006116	FBgn0028665	0	0	Control	Acclimated	OK	219.336	153.263	-0.517133	-2.02575	0.00105	0.00767925	yes
DS10_00009720	FBgn0024432	Dynein light chain 90F	Dlc90F	Control	Acclimated	OK	401.042	280.316	-0.516698	-1.70645	0.00305	0.0178507	yes
DS10_00008569	FBgn0037999	-	CG4860	Control	Acclimated	OK	14.8275	10.3678	-0.51617	-1.63591	0.0046	0.0244915	yes
DS10_00005333	FBgn0040373	-	CG3038	Control	Acclimated	OK	14.0516	9.82548	-0.516131	-1.6495	0.00785	0.0368008	yes
DS10_00004949	FBgn0010269	Downstream of raf1	Dsor1	Control	Acclimated	OK	79.0873	55.324	-0.51554	-1.84785	0.00175	0.0115549	yes
DS10_00010204	FBgn0037580	Dipeptidyl aminopeptidase III	DppIII	Control	Acclimated	OK	13.5796	9.49978	-0.515471	-1.94662	0.00125	0.0087922	yes
DS10_00007745	FBgn0037779	-	CG12811	Control	Acclimated	OK	71.5751	50.0776	-0.515293	-1.64176	0.00635	0.0314847	yes
DS10_00004748	FBgn0031049	Sec61 gamma subunit	Sec61gamma	Control	Acclimated	OK	1650.39	1154.9	-0.515038	-1.6256	0.00515	0.0268556	yes
DS10_00005872	FBgn0030711	Ribosomal RNA processing 47	Rrp47	Control	Acclimated	OK	135.067	94.5381	-0.514702	-2.42365	0.0025	0.0151519	yes
DS10_00006852	FBgn0003023	ovarian tumor	otu	Control	Acclimated	OK	51.3644	35.9638	-0.514224	-1.9976	0.00135	0.00935521	yes
DS10_00011725	FBgn0046706	Haspin	Haspin	Control	Acclimated	OK	83.6781	58.5927	-0.51413	-2.86247	0.0017	0.0113044	yes
DS10_00010875	FBgn0036337	Adenosine Kinase	AdenoK	Control	Acclimated	OK	89.665	62.8409	-0.512841	-1.79917	0.0022	0.0137975	yes
DS10_00012384	FBgn0036623	1-Acylglycerol-3-phosphate O-acyltransferase 3	Agpat3	Control	Acclimated	OK	88.5762	62.0802	-0.512785	-1.71548	0.0029	0.0171332	yes
DS10_00002936	FBgn0034893	mitochondrial ribosomal protein L43	mRpL43	Control	Acclimated	OK	79.5355	55.7661	-0.512212	-1.62321	0.00505	0.0264518	yes
DS10_00002303	FBgn0034963	CCR4-NOT transcription complex subunit 11	Not11	Control	Acclimated	OK	101.332	71.069	-0.5118	-2.59907	0.0017	0.0113044	yes
DS10_00000820	FBgn0262743	Female sterile (2) Ketel	Fs(2)Ket	Control	Acclimated	OK	131.779	92.4378	-0.511568	-1.95229	0.0017	0.0113044	yes
DS10_00003297	FBgn0034143	-	CG8303	Control	Acclimated	OK	38.8804	27.2802	-0.511186	-1.89288	0.00185	0.0120205	yes
DS10_00004636	FBgn0035120	wee Augmin	wac	Control	Acclimated	OK	151.869	106.563	-0.511121	-2.19838	0.0031	0.0180308	yes
DS10_00004037	FBgn0013563	Peroxin 1	Pex1	Control	Acclimated	OK	8.0975	5.6829	-0.510848	-1.87735	0.0047	0.0249814	yes
DS10_00000402	FBgn0003607	Suppressor of variegation 205	Su(var)205	Control	Acclimated	OK	723.473	507.945	-0.510269	-2.00356	0.00255	0.0154151	yes
DS10_00002321	FBgn0003008	orange	or	Control	Acclimated	OK	107.312	75.3776	-0.509597	-1.80717	0.00315	0.0182536	yes
DS10_00001777	FBgn0011703	Ribonucleoside diphosphate reductase large subunit	RnrL	Control	Acclimated	OK	85.8269	60.3033	-0.509192	-2.99617	0.00225	0.0140266	yes
DS10_00001754	FBgn0028525	crossover suppressor on 2 of Manheim	c(2)M	Control	Acclimated	OK	50.1092	35.2122	-0.508997	-2.10422	0.0044	0.023655	yes
DS10_00003756	FBgn0035868	-	CG7194	Control	Acclimated	OK	30.4375	21.3969	-0.508448	-1.62268	0.0096	0.0428617	yes
DS10_00010769	FBgn0025716	Brahma associated protein 55kD	Bap55	Control	Acclimated	OK	493.598	347.148	-0.507787	-1.79136	0.00165	0.0110424	yes
DS10_00012239	FBgn0038252	Histone H1 variant BigH1	BigH1	Control	Acclimated	OK	130.104	91.5072	-0.507704	-2.35538	0.0012	0.00852364	yes
DS10_00007712	FBgn0031987	-	CG12375	Control	Acclimated	OK	52.4317	36.8792	-0.507634	-1.67138	0.0032	0.0184635	yes
DS10_00002292	FBgn0014863	Muscle LIM protein at 84B	Mlp84B	Control	Acclimated	OK	263.586	185.442	-0.507305	-1.88128	0.00205	0.0130487	yes
DS10_00007722	FBgn0031979	Coiled-coil domain containing 53	CCDC53	Control	Acclimated	OK	70.8204	49.8729	-0.505908	-1.55635	0.01075	0.0464693	yes
DS10_00006845	FBgn0014032	Sepiapterin reductase	Sptr	Control	Acclimated	OK	42.2167	29.7319	-0.5058	-1.72155	0.00785	0.0368008	yes
DS10_00007255	FBgn0035780	-	CG18417	Control	Acclimated	OK	28.7356	20.2449	-0.505276	-1.99612	0.00185	0.0120205	yes
DS10_00013292	FBgn0003567	suppressor of Hairy wing	su(Hw)	Control	Acclimated	OK	17.379	12.2452	-0.50513	-2.41889	0.0024	0.0147075	yes
DS10_00001049	FBgn0032910	-	CG9265	Control	Acclimated	OK	32.5132	22.9165	-0.504639	-1.78044	0.0042	0.0228816	yes
DS10_00002908	FBgn0027619	eukaryotic translation initiation factor 3 subunit j	eIF3j	Control	Acclimated	OK	189.643	133.692	-0.504373	-2.04573	0.00155	0.0104703	yes
DS10_00008526	FBgn0039735	Nucleophosmin	Nph	Control	Acclimated	OK	591.451	417.02	-0.504141	-1.86708	0.00175	0.0115549	yes
DS10_00000260	FBgn0031682	-	CG5828	Control	Acclimated	OK	24.8965	17.5543	-0.504117	-1.49576	0.0115	0.048723	yes
DS10_00007021	FBgn0029969	-	CG10932	Control	Acclimated	OK	98.6111	69.5402	-0.503903	-1.86139	0.00175	0.0115549	yes
DS10_00001285	FBgn0032781	RtcB RNA ligase	RtcB	Control	Acclimated	OK	26.369	18.5957	-0.503876	-1.88067	0.0016	0.0107384	yes
DS10_00008626	FBgn0264694	merry-go-round	mgr	Control	Acclimated	OK	198.73	140.148	-0.503859	-2.01018	0.0015	0.0101913	yes
DS10_00013540	FBgn0000404	Cyclin A	CycA	Control	Acclimated	OK	1032.63	728.396	-0.503534	-1.87842	0.00125	0.0087922	yes
DS10_00000313	FBgn0032609	-	CG13280	Control	Acclimated	OK	146.727	103.513	-0.50332	-2.25584	0.0022	0.0137975	yes
DS10_00010521	FBgn0036927	gamma-aminobutyric acid transaminase	Gabat	Control	Acclimated	OK	398.467	281.349	-0.502101	-2.03508	0.0027	0.0161862	yes
DS10_00010891	FBgn0036929	-	CG7668	Control	Acclimated	OK	22.0909	15.5986	-0.502038	-2.6789	0.00345	0.0196759	yes
DS10_00001996	FBgn0027081	Threonyl-tRNA synthetase	ThrRS	Control	Acclimated	OK	98.35	69.483	-0.501266	-3.30128	0.00135	0.00935521	yes
DS10_00001583	FBgn0004868	GDP dissociation inhibitor	Gdi	Control	Acclimated	OK	250.109	176.866	-0.499903	-1.88734	0.0014	0.00965176	yes
DS10_00006083	FBgn0000644	Follicle cell protein 3C	Fcp3C	Control	Acclimated	OK	42.9345	30.3623	-0.499858	-1.86207	0.0049	0.0258539	yes
DS10_00002883	FBgn0033225	Tubulin tyrosine ligase-like 12	TTLL12	Control	Acclimated	OK	14.4253	10.2024	-0.499682	-1.58574	0.00895	0.0405583	yes
DS10_00001852	FBgn0032298	-	CG6724	Control	Acclimated	OK	55.5128	39.2632	-0.499642	-1.81406	0.0023	0.0142436	yes
DS10_00008889	FBgn0053886	His2B:CG33886	His2B:CG33886	Control	Acclimated	OK	223.704	158.276	-0.499151	-1.9567	0.0021	0.0132858	yes
DS10_00005308	FBgn0029522	-	CG13373	Control	Acclimated	OK	105.016	74.3665	-0.497882	-1.76173	0.006	0.0301156	yes
DS10_00008584	FBgn0037980	DDB1 and CUL4 associated factor 12	DCAF12	Control	Acclimated	OK	22.8274	16.1682	-0.497608	-1.50316	0.00875	0.0398252	yes
DS10_00001559	FBgn0032101	-	CG9586	Control	Acclimated	OK	81.3781	57.6454	-0.497433	-1.96512	0.00435	0.023467	yes
DS10_00004519	FBgn0035211	-	CG2211	Control	Acclimated	OK	29.5224	20.9332	-0.496016	-2.04744	0.003	0.0176462	yes
DS10_00007134	FBgn0051997	-	CG31997	Control	Acclimated	OK	184.477	130.818	-0.495885	-4.30013	0.0035	0.0199005	yes
DS10_00002125	FBgn0260767	-	CG42565	Control	Acclimated	OK	51.2048	36.3305	-0.495097	-1.72649	0.0052	0.0270562	yes
DS10_00008900	FBgn0053886	His2B:CG33886	His2B:CG33886	Control	Acclimated	OK	1415.99	1004.67	-0.49509	-1.5303	0.0091	0.041099	yes
DS10_00008168	FBgn0033059	0	0	Control	Acclimated	OK	140.658	99.8575	-0.494252	-2.19117	0.00165	0.0110424	yes
DS10_00012566	FBgn0037757	-	CG8516	Control	Acclimated	OK	47.6965	33.9069	-0.492304	-2.24051	0.0024	0.0147075	yes
DS10_00010787	FBgn0038692	-	CG3773	Control	Acclimated	OK	29.3826	20.8943	-0.491855	-1.66322	0.00835	0.0385094	yes
DS10_00012896	FBgn0001280	janus A	janA	Control	Acclimated	OK	60.4415	42.981	-0.49184	-1.95229	0.00305	0.0178507	yes
DS10_00012956	FBgn0038830	-	CG17272	Control	Acclimated	OK	88.3425	62.9152	-0.489699	-1.80881	0.0055	0.0281331	yes
DS10_00002301	FBgn0028552	gamma Soluble NSF attachment protein 1	gammaSnap1	Control	Acclimated	OK	475.011	338.305	-0.489637	-2.40202	0.0045	0.0240822	yes
DS10_00004328	FBgn0037010	-	CG4825	Control	Acclimated	OK	83.3345	59.3517	-0.489624	-1.93276	0.00195	0.0125313	yes
DS10_00002400	FBgn0027495	SET and MYND domain containing, class 4, member 4	Smyd4-4	Control	Acclimated	OK	37.99	27.0603	-0.489439	-1.70706	0.00375	0.020966	yes
DS10_00002178	FBgn0004581	benign gonial cell neoplasm	bgcn	Control	Acclimated	OK	8.1532	5.80952	-0.488949	-1.63682	0.0072	0.0345836	yes
DS10_00002122	FBgn0033065	Cyp6w1	Cyp6w1	Control	Acclimated	OK	5.41971	3.86235	-0.488736	-1.73878	0.01035	0.0452619	yes
DS10_00012898	FBgn0003512	Serendipity delta	Sry-delta	Control	Acclimated	OK	34.1465	24.3432	-0.488217	-1.60212	0.0055	0.0281331	yes
DS10_00001216	FBgn0032715	-	CG17597	Control	Acclimated	OK	39.8655	28.4313	-0.487663	-1.6106	0.00545	0.0279996	yes
DS10_00001670	FBgn0032514	-	CG9302	Control	Acclimated	OK	48.0337	34.2588	-0.487574	-2.11762	0.00275	0.0163916	yes
DS10_00012882	FBgn0085208	-	CG34179	Control	Acclimated	OK	387.051	276.08	-0.487439	-1.96012	0.00185	0.0120205	yes
DS10_00006289	FBgn0000259	Casein kinase II beta subunit	CkIIbeta	Control	Acclimated	OK	195.149	139.261	-0.48678	-1.81776	0.0021	0.0132858	yes
DS10_00008353	FBgn0026080	Tat interactive protein 60kDa	Tip60	Control	Acclimated	OK	22.02	15.7176	-0.486431	-2.19615	0.00745	0.0354935	yes
DS10_00000196	#N/A	#N/A	#N/A	Control	Acclimated	OK	128.391	91.6455	-0.486405	-1.66108	0.0113	0.0481367	yes
DS10_00000548	FBgn0260817	glaikit	gkt	Control	Acclimated	OK	27.0874	19.3406	-0.485988	-1.84425	0.0046	0.0244915	yes
DS10_00005205	FBgn0011566	SET and MYND domain containing, class 3	Smyd3	Control	Acclimated	OK	24.2004	17.2802	-0.485905	-2.14773	0.0094	0.04221	yes
DS10_00003398	FBgn0038445	-	CG14891	Control	Acclimated	OK	48.8636	34.8921	-0.485859	-2.00897	0.00235	0.0144958	yes
DS10_00000729	FBgn0031321	tRNA-guanine transglycosylase	Tgt	Control	Acclimated	OK	22.4784	16.0561	-0.485419	-1.70969	0.0072	0.0345836	yes
DS10_00002695	FBgn0082585	sprite	sprt	Control	Acclimated	OK	18.3081	13.0786	-0.485282	-1.75438	0.0049	0.0258539	yes
DS10_00001123	FBgn0032643	Glucosidase 2 beta subunit	GCS2beta	Control	Acclimated	OK	69.2455	49.4877	-0.484651	-2.09741	0.00245	0.014897	yes
DS10_00000976	FBgn0003141	purple	pr	Control	Acclimated	OK	74.8185	53.5137	-0.483486	-2.43145	0.0022	0.0137975	yes
DS10_00007452	FBgn0024491	Bicoid interacting protein 1	Bin1	Control	Acclimated	OK	132.759	95.0442	-0.482143	-1.50383	0.00945	0.0423939	yes
DS10_00011378	FBgn0039305	-	CG11858	Control	Acclimated	OK	113.558	81.2986	-0.482124	-2.00199	0.0066	0.0323987	yes
DS10_00002522	#N/A	#N/A	#N/A	Control	Acclimated	OK	81.5003	58.3663	-0.48167	-1.68695	0.0055	0.0281331	yes
DS10_00009805	FBgn0038597	-	CG8064	Control	Acclimated	OK	19.4783	13.9548	-0.48111	-1.85729	0.0036	0.020309	yes
DS10_00007773	FBgn0036170	-	CG11714	Control	Acclimated	OK	39.7421	28.4759	-0.480929	-2.11014	0.0058	0.029395	yes
DS10_00007625	FBgn0037250	-	CG1074	Control	Acclimated	OK	18.6984	13.4065	-0.479981	-2.21496	0.00875	0.0398252	yes
DS10_00000814	FBgn0000251	caudal	cad	Control	Acclimated	OK	30.6313	21.9626	-0.47996	-1.51134	0.00745	0.0354935	yes
DS10_00007786	FBgn0053276	Ubiquitin-related modifier 1	Urm1	Control	Acclimated	OK	214.26	153.637	-0.479837	-5.7424	0.0093	0.0418612	yes
DS10_00012768	FBgn0052190	NUCB1	NUCB1	Control	Acclimated	OK	89.3018	64.0546	-0.479387	-2.238	0.00185	0.0120205	yes
DS10_00007331	FBgn0030737	0	0	Control	Acclimated	OK	223.348	160.25	-0.478969	-1.97954	0.00245	0.014897	yes
DS10_00006900	FBgn0259101	-	CG42249	Control	Acclimated	OK	31.5799	22.6587	-0.478943	-1.71299	0.0038	0.0211321	yes
DS10_00009398	FBgn0038830	-	CG17272	Control	Acclimated	OK	325.512	233.774	-0.477593	-1.75375	0.00295	0.0173957	yes
DS10_00001881	FBgn0000146	aubergine	aub	Control	Acclimated	OK	219.186	157.454	-0.477227	-1.96384	0.00435	0.023467	yes
DS10_00000910	FBgn0031544	-	CG17593	Control	Acclimated	OK	115.365	82.8769	-0.477165	-1.99664	0.00195	0.0125313	yes
DS10_00007413	FBgn0039877	Methylcrotonoyl-CoA carboxylase 1	Mccc1	Control	Acclimated	OK	42.1394	30.2801	-0.4768	-1.81062	0.00285	0.0168804	yes
DS10_00004020	FBgn0025874	Meiotic central spindle	Meics	Control	Acclimated	OK	16.2047	11.6472	-0.476431	-1.78415	0.0086	0.0393527	yes
DS10_00004395	FBgn0035337	-	CG15877	Control	Acclimated	OK	45.9255	33.017	-0.476086	-2.16996	0.0064	0.0316824	yes
DS10_00000001	FBgn0031217	-	CG11377	Control	Acclimated	OK	56.433	40.573	-0.476021	-1.73039	0.0043	0.0232507	yes
DS10_00001871	FBgn0000146	aubergine	aub	Control	Acclimated	OK	90.1417	64.82	-0.475757	-2.04305	0.0024	0.0147075	yes
DS10_00004527	FBgn0035203	-	CG9149	Control	Acclimated	OK	65.9905	47.4789	-0.47497	-1.7517	0.0041	0.022428	yes
DS10_00002188	FBgn0262619	DNA ligase 1	DNAlig1	Control	Acclimated	OK	36.805	26.4887	-0.474525	-2.1917	0.00315	0.0182536	yes
DS10_00011526	FBgn0037644	-	CG11964	Control	Acclimated	OK	15.3326	11.0408	-0.473763	-1.52685	0.01065	0.0461434	yes
DS10_00007175	FBgn0036973	Retinoblastoma binding protein 5	Rbbp5	Control	Acclimated	OK	11.1779	8.05307	-0.473038	-1.83019	0.00755	0.035897	yes
DS10_00001698	FBgn0028546	icarus	ics	Control	Acclimated	OK	57.9361	41.7437	-0.472903	-1.70641	0.00755	0.035897	yes
DS10_00011149	FBgn0263604	0	0	Control	Acclimated	OK	135.75	97.8165	-0.472804	-1.77296	0.00545	0.0279996	yes
DS10_00013458	FBgn0260723	0	0	Control	Acclimated	OK	68.7543	49.5582	-0.472327	-1.71856	0.0039	0.0215731	yes
DS10_00006638	FBgn0086904	Nascent polypeptide associated complex protein alpha subunit	Nacalpha	Control	Acclimated	OK	1502.85	1084.1	-0.471193	-1.61048	0.00495	0.0260737	yes
DS10_00004860	FBgn0031126	Cyp6v1	Cyp6v1	Control	Acclimated	OK	38.1459	27.5324	-0.470398	-1.6308	0.00655	0.0322039	yes
DS10_00004912	FBgn0030151	-	CG1354	Control	Acclimated	OK	278.837	201.314	-0.469976	-1.75667	0.0018	0.0117608	yes
DS10_00003611	FBgn0035088	-	CG3776	Control	Acclimated	OK	89.561	64.664	-0.469908	-1.7389	0.0034	0.019438	yes
DS10_00011223	FBgn0038277	Ribosomal protein S5b	RpS5b	Control	Acclimated	OK	974.896	703.963	-0.469748	-1.68182	0.0041	0.022428	yes
DS10_00011766	FBgn0038989	-	CG6937	Control	Acclimated	OK	122.338	88.3998	-0.468757	-4.33768	0.00285	0.0168804	yes
DS10_00006355	FBgn0030793	-	CG9125	Control	Acclimated	OK	34.288	24.7955	-0.467629	-1.49151	0.01075	0.0464693	yes
DS10_00011847	FBgn0004926	eukaryotic translation initiation factor 2 subunit beta	eIF2beta	Control	Acclimated	OK	529.348	382.843	-0.467464	-1.74818	0.00315	0.0182536	yes
DS10_00000422	FBgn0015664	DNA replication-related element factor	Dref	Control	Acclimated	OK	24.6104	17.8024	-0.467193	-1.59616	0.0061	0.0305195	yes
DS10_00005038	FBgn0014031	Serine pyruvate aminotransferase	Spat	Control	Acclimated	OK	85.8713	62.1297	-0.466893	-1.66239	0.0035	0.0199005	yes
DS10_00013440	FBgn0261112	beta-Amyloid precursor protein binding protein 1	APP-BP1	Control	Acclimated	OK	36.3163	26.2813	-0.466577	-1.71909	0.00495	0.0260737	yes
DS10_00000451	FBgn0032197	-	CG5694	Control	Acclimated	OK	70.6238	51.1131	-0.466463	-3.31995	0.00265	0.015917	yes
DS10_00012309	FBgn0062442	CDGSH iron sulfur domain 2	Cisd2	Control	Acclimated	OK	249.146	180.363	-0.466094	-1.60783	0.00585	0.0295208	yes
DS10_00010387	FBgn0022288	lethal (2) 09851	l(2)09851	Control	Acclimated	OK	86.3963	62.5631	-0.465657	-1.96967	0.0038	0.0211321	yes
DS10_00008820	FBgn0036828	-	CG6841	Control	Acclimated	OK	22.54	16.3249	-0.465417	-1.89609	0.00375	0.020966	yes
DS10_00003224	FBgn0013954	FK506-binding protein 12kD	Fkbp12	Control	Acclimated	OK	1634.93	1184.49	-0.464963	-1.72372	0.00585	0.0295208	yes
DS10_00006084	FBgn0040396	-	CG3939	Control	Acclimated	OK	44.1183	31.9654	-0.464864	-2.94067	0.00995	0.0439638	yes
DS10_00012589	FBgn0038039	-	CG5196	Control	Acclimated	OK	21.3645	15.4854	-0.464307	-1.56579	0.01085	0.0468368	yes
DS10_00004529	FBgn0052333	-	CG32333	Control	Acclimated	OK	13.7372	9.95744	-0.464246	-1.86206	0.0028	0.0166579	yes
DS10_00008155	FBgn0025716	Brahma associated protein 55kD	Bap55	Control	Acclimated	OK	379.546	275.121	-0.464207	-1.71352	0.004	0.0219836	yes
DS10_00001957	FBgn0032374	-	CG14931	Control	Acclimated	OK	128.203	92.9354	-0.464127	-3.51832	0.00395	0.0217726	yes
DS10_00012075	FBgn0053886	His2B:CG33886	His2B:CG33886	Control	Acclimated	OK	1300.51	942.772	-0.464093	-1.78693	0.00335	0.0192108	yes
DS10_00008978	FBgn0039132	Adaptor Protein complex 1, sigma subunit	AP-1sigma	Control	Acclimated	OK	42.8019	31.077	-0.461827	-1.59091	0.01135	0.0482838	yes
DS10_00010518	FBgn0028665	0	0	Control	Acclimated	OK	227.059	164.876	-0.461688	-1.7421	0.0026	0.0156568	yes
DS10_00001547	FBgn0013746	alien	alien	Control	Acclimated	OK	68.3049	49.6234	-0.46097	-1.98389	0.00445	0.0238828	yes
DS10_00007094	FBgn0039914	maverick	mav	Control	Acclimated	OK	11.1549	8.10432	-0.460912	-3.69588	0.00665	0.032559	yes
DS10_00011486	FBgn0038519	Peroxiredoxin 3	Prx3	Control	Acclimated	OK	287.306	208.749	-0.460814	-1.7792	0.0039	0.0215731	yes
DS10_00001801	FBgn0032242	-	CG5355	Control	Acclimated	OK	128.338	93.2815	-0.460289	-2.34608	0.0038	0.0211321	yes
DS10_00011689	FBgn0032988	Tif-IA	Tif-IA	Control	Acclimated	OK	133.716	97.2819	-0.458933	-2.61637	0.00285	0.0168804	yes
DS10_00003023	FBgn0035025	unconventional prefoldin RPB5 interactor	uri	Control	Acclimated	OK	28.0057	20.3772	-0.458764	-2.82847	0.0038	0.0211321	yes
DS10_00008650	FBgn0026314	UDP-glycosyltransferase 35b	Ugt35b	Control	Acclimated	OK	15.9087	11.5811	-0.458044	-2.29594	0.00375	0.020966	yes
DS10_00004638	FBgn0035122	mitochondrial ribosomal protein L17	mRpL17	Control	Acclimated	OK	205.784	149.883	-0.457299	-1.89377	0.0038	0.0211321	yes
DS10_00001818	FBgn0032258	-	CG7456	Control	Acclimated	OK	14.2859	10.4068	-0.45706	-2.27912	0.0103	0.0451275	yes
DS10_00006607	FBgn0033809	-	CG4630	Control	Acclimated	OK	14.2271	10.3651	-0.456911	-2.31037	0.0078	0.0366948	yes
DS10_00012234	FBgn0264492	casein kinase IIalpha	CkIIalpha	Control	Acclimated	OK	522.769	380.87	-0.456874	-3.01664	0.0055	0.0281331	yes
DS10_00004050	FBgn0036422	-	CG3868	Control	Acclimated	OK	72.8866	53.1134	-0.456578	-1.98523	0.0045	0.0240822	yes
DS10_00004135	FBgn0036262	-	CG6910	Control	Acclimated	OK	133.967	97.6244	-0.45656	-1.7517	0.0052	0.0270562	yes
DS10_00012948	FBgn0025716	Brahma associated protein 55kD	Bap55	Control	Acclimated	OK	203.593	148.404	-0.456152	-1.70371	0.00395	0.0217726	yes
DS10_00001444	FBgn0042092	-	CG13773	Control	Acclimated	OK	46.688	34.0438	-0.45566	-2.42815	0.0063	0.0313362	yes
DS10_00012703	FBgn0262117	Integrator 3	IntS3	Control	Acclimated	OK	72.5367	52.8924	-0.455651	-3.43584	0.00425	0.0230602	yes
DS10_00010966	FBgn0000384	concertina	cta	Control	Acclimated	OK	107.714	78.5774	-0.455014	-2.25646	0.004	0.0219836	yes
DS10_00010627	FBgn0040529	Cytochrome c oxidase subunit 7A	COX7A	Control	Acclimated	OK	203.989	148.909	-0.454062	-4.1648	0.0044	0.023655	yes
DS10_00005746	FBgn0003022	0	0	Control	Acclimated	OK	72.5862	53.0534	-0.452249	-1.59123	0.00645	0.0318291	yes
DS10_00000674	FBgn0031610	-	CG15436	Control	Acclimated	OK	11.8612	8.6738	-0.451516	-1.95701	0.0108	0.0466425	yes
DS10_00008815	FBgn0036824	-	CG3902	Control	Acclimated	OK	155.566	113.762	-0.451513	-1.6998	0.00345	0.0196759	yes
DS10_00001105	FBgn0050280	-	CG30280	Control	Acclimated	OK	135.624	99.1859	-0.451405	-1.96776	0.00485	0.0256768	yes
DS10_00004083	FBgn0029148	NHP2	NHP2	Control	Acclimated	OK	161.359	118.136	-0.449829	-9.79888	0.00585	0.0295208	yes
DS10_00003341	FBgn0026326	Mitotic arrest-deficient 1	Mad1	Control	Acclimated	OK	16.6716	12.2103	-0.449297	-1.55494	0.0101	0.0444173	yes
DS10_00011377	FBgn0039304	-	CG10425	Control	Acclimated	OK	47.5138	34.8076	-0.448944	-1.75528	0.0086	0.0393527	yes
DS10_00009773	FBgn0038569	-	CG7218	Control	Acclimated	OK	12.5084	9.16582	-0.448561	-1.54451	0.01155	0.0488466	yes
DS10_00009241	FBgn0086695	humpty dumpty	hd	Control	Acclimated	OK	37.0916	27.1903	-0.447997	-1.52244	0.0113	0.0481367	yes
DS10_00002686	FBgn0041241	Gustatory receptor 47b	Gr47b	Control	Acclimated	OK	100.547	73.7093	-0.447951	-1.82997	0.00395	0.0217726	yes
DS10_00012778	FBgn0036538	-	CG15715	Control	Acclimated	OK	71.2013	52.1995	-0.447867	-2.42078	0.0051	0.026669	yes
DS10_00006780	FBgn0033317	-	CG8635	Control	Acclimated	OK	100.822	73.9567	-0.447052	-1.67743	0.00445	0.0238828	yes
DS10_00010799	FBgn0031772	-	CG13994	Control	Acclimated	OK	203.124	149	-0.447041	-1.78864	0.0061	0.0305195	yes
DS10_00010432	FBgn0036740	Vacuolar protein sorting 60	Vps60	Control	Acclimated	OK	113.368	83.1887	-0.446548	-1.89633	0.0072	0.0345836	yes
DS10_00006145	FBgn0032076	Argininosuccinate lyase	Argl	Control	Acclimated	OK	64.697	47.5527	-0.44417	-2.08585	0.0054	0.0278036	yes
DS10_00010529	FBgn0036920	-	CG8004	Control	Acclimated	OK	31.0246	22.804	-0.444125	-3.03618	0.0066	0.0323987	yes
DS10_00003535	FBgn0034191	-	CG6984	Control	Acclimated	OK	51.3933	37.7779	-0.444039	-1.69742	0.0117	0.0493474	yes
DS10_00011431	FBgn0036493	-	CG7255	Control	Acclimated	OK	18.7982	13.824	-0.44342	-1.68243	0.0085	0.0389902	yes
DS10_00000338	FBgn0031397	-	CG15385	Control	Acclimated	OK	49.7246	36.5811	-0.442861	-2.58636	0.00465	0.0247437	yes
DS10_00009589	FBgn0053213	-	CG33213	Control	Acclimated	OK	63.9725	47.0639	-0.442832	-1.56242	0.0097	0.0431438	yes
DS10_00005840	FBgn0016131	Cyclin-dependent kinase 4	Cdk4	Control	Acclimated	OK	63.7459	46.9456	-0.441342	-3.00916	0.00525	0.0272407	yes
DS10_00000793	FBgn0001125	Glutamate oxaloacetate transaminase 2	Got2	Control	Acclimated	OK	218.889	161.215	-0.44121	-1.68283	0.0037	0.0207732	yes
DS10_00011820	FBgn0014002	Protein disulfide isomerase	Pdi	Control	Acclimated	OK	449.392	331.08	-0.440793	-1.55504	0.00785	0.0368008	yes
DS10_00002566	FBgn0015602	Boundary element-associated factor of 32kD	BEAF-32	Control	Acclimated	OK	78.9498	58.167	-0.440735	-2.3213	0.0061	0.0305195	yes
DS10_00009156	FBgn0016123	Alkaline phosphatase 4	Alp4	Control	Acclimated	OK	109.62	80.7861	-0.44033	-1.79254	0.00525	0.0272407	yes
DS10_00000272	FBgn0031673	-	CG31650	Control	Acclimated	OK	31.2502	23.0311	-0.440281	-2.98637	0.00675	0.0329111	yes
DS10_00008946	FBgn0039994	conundrum	conu	Control	Acclimated	OK	67.0161	49.4333	-0.439023	-2.44046	0.0055	0.0281331	yes
DS10_00002271	FBgn0034986	mitochondrial ribosomal protein S17	mRpS17	Control	Acclimated	OK	174.494	128.742	-0.43869	-1.65929	0.00765	0.0361889	yes
DS10_00009989	FBgn0263979	Chromatin assembly factor 1, p55 subunit	Caf1-55	Control	Acclimated	OK	60.8194	44.9291	-0.436881	-1.54233	0.00775	0.0365513	yes
DS10_00000932	FBgn0041627	Ku80	Ku80	Control	Acclimated	OK	11.8509	8.75718	-0.436458	-1.91147	0.01145	0.048599	yes
DS10_00004646	FBgn0040346	-	CG3704	Control	Acclimated	OK	53.152	39.2909	-0.435927	-1.7162	0.00625	0.0311206	yes
DS10_00000334	FBgn0031401	papi	papi	Control	Acclimated	OK	25.8645	19.1263	-0.43542	-1.53922	0.0117	0.0493474	yes
DS10_00006829	FBgn0040069	vanin-like	vanin-like	Control	Acclimated	OK	9.61229	7.11141	-0.434744	-1.56221	0.01095	0.0470735	yes
DS10_00003989	FBgn0036710	-	CG6479	Control	Acclimated	OK	60.6868	44.8999	-0.434671	-1.60532	0.00685	0.0332259	yes
DS10_00002329	FBgn0034937	fizzy-related 2	fzr2	Control	Acclimated	OK	47.8312	35.3956	-0.43438	-1.64453	0.00585	0.0295208	yes
DS10_00001811	FBgn0027052	STIP1 homology and U-box containing protein 1	STUB1	Control	Acclimated	OK	63.4606	46.9806	-0.433796	-2.67684	0.0053	0.027379	yes
DS10_00000291	FBgn0026778	Radiation insensitive 1	Rad1	Control	Acclimated	OK	28.5372	21.1357	-0.433167	-1.70233	0.01035	0.0452619	yes
DS10_00002659	FBgn0033593	Listericin	Listericin	Control	Acclimated	OK	895.829	663.492	-0.433143	-1.90629	0.0064	0.0316824	yes
DS10_00010840	FBgn0039259	-	CG11781	Control	Acclimated	OK	185.263	137.25	-0.432766	-3.42335	0.00845	0.0388178	yes
DS10_00012293	FBgn0085208	-	CG34179	Control	Acclimated	OK	241.2	178.693	-0.432747	-1.68062	0.0077	0.0364071	yes
DS10_00012930	FBgn0026738	-	CG7857	Control	Acclimated	OK	45.2146	33.5144	-0.432007	-1.83979	0.0118	0.0497021	yes
DS10_00012084	FBgn0038701	-	CG18493	Control	Acclimated	OK	13.8094	10.2369	-0.431874	-2.21793	0.0112	0.0477758	yes
DS10_00003178	FBgn0015925	capsuleen	csul	Control	Acclimated	OK	26.7299	19.8241	-0.431201	-1.7374	0.01005	0.0442597	yes
DS10_00007133	FBgn0039889	ADP ribosylation factor-like 4	Arl4	Control	Acclimated	OK	120.18	89.2098	-0.429924	-3.42803	0.0066	0.0323987	yes
DS10_00003751	FBgn0035911	-	CG6638	Control	Acclimated	OK	88.9968	66.08	-0.429538	-1.64589	0.007	0.0338135	yes
DS10_00003397	FBgn0033453	Sting	Sting	Control	Acclimated	OK	37.2225	27.6488	-0.428958	-2.2353	0.0079	0.0369797	yes
DS10_00011926	FBgn0051156	-	CG31156	Control	Acclimated	OK	13.5685	10.0865	-0.427831	-1.78911	0.0101	0.0444173	yes
DS10_00001872	FBgn0053129	-	CG33129	Control	Acclimated	OK	96.6977	71.9126	-0.427236	-1.7667	0.0062	0.0309044	yes
DS10_00002769	FBgn0263260	seele	sel	Control	Acclimated	OK	132.324	98.4095	-0.427211	-1.63767	0.00975	0.0433457	yes
DS10_00010528	FBgn0036921	RhoGDI	RhoGDI	Control	Acclimated	OK	343.473	255.473	-0.42703	-1.77675	0.0067	0.0327695	yes
DS10_00000041	FBgn0031252	-	CG13690	Control	Acclimated	OK	63.6197	47.3358	-0.426542	-1.58109	0.01105	0.0473514	yes
DS10_00001538	FBgn0031948	-	CG7149	Control	Acclimated	OK	41.4991	30.8819	-0.426321	-1.66165	0.01095	0.0470735	yes
DS10_00010640	FBgn0037566	mitochondrial ribosomal protein L1	mRpL1	Control	Acclimated	OK	52.4361	39.0281	-0.426048	-1.58843	0.01055	0.045816	yes
DS10_00001220	FBgn0032721	-	CG10602	Control	Acclimated	OK	45.2848	33.7244	-0.425235	-1.68493	0.0073	0.0349208	yes
DS10_00001780	FBgn0032225	-	CG5022	Control	Acclimated	OK	41.0404	30.5786	-0.424519	-2.7977	0.00715	0.0344316	yes
DS10_00004094	FBgn0002778	minidiscs	mnd	Control	Acclimated	OK	25.0107	18.6461	-0.423667	-4.60298	0.00905	0.0409324	yes
DS10_00004992	FBgn0030063	-	CG1789	Control	Acclimated	OK	94.6171	70.5442	-0.423573	-1.62756	0.01	0.0440809	yes
DS10_00000442	FBgn0032189	RPA-interacting protein alpha	Ripalpha	Control	Acclimated	OK	103.799	77.4255	-0.422908	-2.105	0.01045	0.0455082	yes
DS10_00010911	FBgn0037102	CR6-interacting factor	CRIF	Control	Acclimated	OK	121.696	90.8471	-0.42177	-1.888	0.0091	0.041099	yes
DS10_00007327	FBgn0030740	-	CG9917	Control	Acclimated	OK	136.751	102.122	-0.421258	-1.60428	0.00775	0.0365513	yes
DS10_00012633	FBgn0037700	-	CG8149	Control	Acclimated	OK	93.0405	69.5069	-0.420703	-1.57499	0.0094	0.04221	yes
DS10_00003449	FBgn0050410	Ribose-5-phosphate isomerase	Rpi	Control	Acclimated	OK	159.893	119.495	-0.420149	-1.53087	0.0093	0.0418612	yes
DS10_00009158	FBgn0002413	discs overgrown	dco	Control	Acclimated	OK	150.229	112.288	-0.419967	-1.57309	0.00625	0.0311206	yes
DS10_00009472	FBgn0003525	string	stg	Control	Acclimated	OK	28.8885	21.5937	-0.419888	-1.49694	0.00955	0.0427198	yes
DS10_00007358	FBgn0000313	0	0	Control	Acclimated	OK	43.6307	32.6225	-0.419479	-1.60487	0.00845	0.0388178	yes
DS10_00007480	FBgn0030551	-	CG11674	Control	Acclimated	OK	228.681	170.997	-0.419366	-1.54035	0.008	0.037336	yes
DS10_00007942	FBgn0037166	-	CG11426	Control	Acclimated	OK	120.85	90.4101	-0.418659	-1.4943	0.0104	0.0453959	yes
DS10_00001246	FBgn0032746	-	CG10470	Control	Acclimated	OK	171.487	128.371	-0.417783	-2.07979	0.0081	0.0376528	yes
DS10_00010711	FBgn0036623	1-Acylglycerol-3-phosphate O-acyltransferase 3	Agpat3	Control	Acclimated	OK	51.1356	38.2869	-0.417475	-1.68274	0.0074	0.0353091	yes
DS10_00013146	FBgn0039341	-	CG5112	Control	Acclimated	OK	80.7273	60.4538	-0.417225	-1.59867	0.01035	0.0452619	yes
DS10_00006878	FBgn0030242	sister of feo	sofe	Control	Acclimated	OK	41.2468	30.89	-0.417142	-1.73043	0.0096	0.0428617	yes
DS10_00008343	FBgn0037935	-	CG6834	Control	Acclimated	OK	11.2636	8.44481	-0.415531	-1.83441	0.01065	0.0461434	yes
DS10_00001238	FBgn0086710	Ribosomal protein L30	RpL30	Control	Acclimated	OK	4564.11	3423.23	-0.414977	-1.52244	0.0112	0.0477758	yes
DS10_00002337	FBgn0034501	-	CG13868	Control	Acclimated	OK	187.176	140.407	-0.414774	-1.53624	0.0084	0.0386829	yes
DS10_00005753	FBgn0034314	no poles	nopo	Control	Acclimated	OK	62.491	46.8916	-0.414319	-1.91048	0.0097	0.0431438	yes
DS10_00000545	#N/A	#N/A	#N/A	Control	Acclimated	OK	5.72675	4.29975	-0.413466	-2.0408	0.01095	0.0470735	yes
DS10_00003098	FBgn0034277	Oligosaccharide transferase Delta subunit	OstDelta	Control	Acclimated	OK	30.5395	22.9413	-0.41273	-1.59567	0.0073	0.0349208	yes
DS10_00005792	FBgn0010551	Prohibitin 2	Phb2	Control	Acclimated	OK	160.723	121.009	-0.409456	-2.35676	0.00805	0.0374761	yes
DS10_00001778	FBgn0032222	-	CG5037	Control	Acclimated	OK	136.399	102.891	-0.406719	-2.38062	0.00955	0.0427198	yes
DS10_00003665	FBgn0036919	Grasp65	Grasp65	Control	Acclimated	OK	94.1255	71.0171	-0.40642	-1.53799	0.0109	0.0469662	yes
DS10_00001760	FBgn0000250	cactus	cact	Control	Acclimated	OK	70.3773	53.1052	-0.406256	-1.5322	0.0112	0.0477758	yes
DS10_00005356	FBgn0030893	Rho GTPase activating protein at 16F	RhoGAP16F	Control	Acclimated	OK	70.7439	53.4218	-0.405178	-1.55338	0.01	0.0440809	yes
DS10_00002630	FBgn0033741	-	CG8545	Control	Acclimated	OK	34.4607	26.0466	-0.403861	-2.17002	0.0096	0.0428617	yes
DS10_00013233	FBgn0037533	CD98 heavy chain	CD98hc	Control	Acclimated	OK	44.9989	34.0498	-0.402246	-1.51019	0.01135	0.0482838	yes
DS10_00001537	FBgn0031947	-	CG7154	Control	Acclimated	OK	76.1436	57.624	-0.402053	-1.63605	0.0118	0.0497021	yes
DS10_00004226	FBgn0035726	-	CG9953	Control	Acclimated	OK	109.266	82.7548	-0.400934	-1.67049	0.009	0.0407455	yes
DS10_00006110	FBgn0029676	Hsc/Hsp70-interacting protein related	HIP-R	Control	Acclimated	OK	191.81	145.275	-0.400886	-1.50397	0.0097	0.0431438	yes
DS10_00000342	FBgn0031392	Apoptosis inducing factor	AIF	Control	Acclimated	OK	39.0172	29.5628	-0.400326	-1.75827	0.0108	0.0466425	yes
DS10_00009652	FBgn0038462	-	CG17556	Control	Acclimated	OK	63.4122	48.0986	-0.398764	-1.7509	0.0111	0.0475439	yes
DS10_00002304	FBgn0034962	MAN1	MAN1	Control	Acclimated	OK	96.0367	72.9153	-0.397364	-1.61089	0.0109	0.0469662	yes
7- DS10_00003843	FBgn0001226	Heat shock protein 27	Hsp27	Control	Acclimated	OK	173.264	131.75	-0.395166	-1.45632	0.0106	0.0459693	yes
DS10_00001217	FBgn0015808	Sterol carrier protein X-related thiolase	ScpX	Control	Acclimated	OK	52.7378	40.1056	-0.395032	-1.57371	0.01165	0.0491807	yes
DS10_00012269	FBgn0086134	Proteasome alpha2 subunit	Prosalpha2	Control	Acclimated	OK	276.601	210.575	-0.393468	-1.48696	0.01155	0.0488466	yes
DS10_00005153	FBgn0028969	Coat Protein (coatomer) delta	deltaCOP	Control	Acclimated	OK	75.3675	57.5685	-0.388663	-1.55303	0.0112	0.0477758	yes
DS10_00010289	#N/A	#N/A	#N/A	37731.6	0	NA	NA	0.1255	0.273712	no	0.562706
DS10_00007502	#N/A	#N/A	#N/A	Control	Acclimated	NOTEST	20442.6	0	NA	0	1	1	no
DS10_00005570	#N/A	#N/A	#N/A	Control	Acclimated	NOTEST	7.35408	0	NA	0	1	1	no
DS10_00010746	#N/A	#N/A	#N/A	Control	Acclimated	NOTEST	4.04773	0	NA	0	1	1	no
DS10_00006131	#N/A	#N/A	#N/A	Control	Acclimated	NOTEST	3.4697	0	NA	0	1	1	no
DS10_00012270	#N/A	#N/A	#N/A	Control	Acclimated	NOTEST	3.25273	0	NA	0	1	1	no
DS10_00001600	#N/A	#N/A	#N/A	Control	Acclimated	NOTEST	3.08884	0	NA	0	1	1	no
DS10_00012288	FBgn0011706	reaper	rpr	Control	Acclimated	NOTEST	2.94001	0	NA	0	1	1	no
DS10_00010960	FBgn0040682	-	CG14664	Control	Acclimated	NOTEST	2.30706	0	NA	0	1	1	no
DS10_00005067	FBgn0011758	BarH1	B-H1	Control	Acclimated	OK	2.20879	0	NA	NA	0.02285	0.0815848	no
DS10_00011422	FBgn0259992	-	CG42489	Control	Acclimated	NOTEST	2.15029	0	NA	0	1	1	no
DS10_00008842	FBgn0036851	-	CG14082	Control	Acclimated	NOTEST	2.066	0	NA	0	1	1	no
DS10_00005092	#N/A	#N/A	#N/A	Control	Acclimated	NOTEST	1.80115	0	NA	0	1	1	no
DS10_00005790	#N/A	#N/A	#N/A	Control	Acclimated	NOTEST	1.7758	0	NA	0	1	1	no
DS10_00012220	#N/A	#N/A	#N/A	Control	Acclimated	NOTEST	1.61296	0	NA	0	1	1	no
DS10_00007941	#N/A	#N/A	#N/A	Control	Acclimated	NOTEST	1.56933	0	NA	0	1	1	no
DS10_00008555	FBgn0002632	Enhancer of split m6, Bearded family member	E(spl)m6-BFM	Control	Acclimated	NOTEST	1.49618	0	NA	0	1	1	no
DS10_00009298	FBgn0039200	-	CG13616	Control	Acclimated	NOTEST	1.44448	0	NA	0	1	1	no
DS10_00011122	#N/A	#N/A	#N/A	Control	Acclimated	NOTEST	1.37338	0	NA	0	1	1	no
DS10_00005755	#N/A	#N/A	#N/A	Control	Acclimated	NOTEST	1.16799	0	NA	0	1	1	no
DS10_00013480	#N/A	#N/A	#N/A	Control	Acclimated	NOTEST	1.12572	0	NA	0	1	1	no
DS10_00011858	#N/A	#N/A	#N/A	Control	Acclimated	NOTEST	1.07832	0	NA	0	1	1	no
DS10_00012500	FBgn0036586	-	CG13070	Control	Acclimated	NOTEST	1.07526	0	NA	0	1	1	no
DS10_00005455	FBgn0262609	-	CG43135	Control	Acclimated	NOTEST	1.04438	0	NA	0	1	1	no
DS10_00010637	FBgn0265101	suppressor-of-G2-allele-of-skp1	Sgt1	Control	Acclimated	NOTEST	1.04161	0	NA	0	1	1	no
DS10_00009182	FBgn0039479	-	CG14257	Control	Acclimated	NOTEST	1.00898	0	NA	0	1	1	no
DS10_00009074	FBgn0052447	-	CG32447	Control	Acclimated	NOTEST	0.99971	0	NA	0	1	1	no
DS10_00012940	FBgn0036780	-	CG7330	Control	Acclimated	NOTEST	0.908481	0	NA	0	1	1	no
DS10_00012387	FBgn0036619	Cuticular protein 72Ec	Cpr72Ec	Control	Acclimated	NOTEST	0.85784	0	NA	0	1	1	no
DS10_00008164	#N/A	#N/A	#N/A	Control	Acclimated	NOTEST	0.857822	0	NA	0	1	1	no
DS10_00009704	#N/A	#N/A	#N/A	Control	Acclimated	NOTEST	0.781138	0	NA	0	1	1	no
DS10_00008263	FBgn0038487	TweedleW	TwdlW	Control	Acclimated	NOTEST	0.774207	0	NA	0	1	1	no
DS10_00012813	FBgn0038200	-	CG9920	Control	Acclimated	NOTEST	0.77145	0	NA	0	1	1	no
DS10_00007269	FBgn0035792	-	CG7548	Control	Acclimated	NOTEST	0.724779	0	NA	0	1	1	no
DS10_00006928	FBgn0003411	sisterless A	sisA	Control	Acclimated	NOTEST	0.724197	0	NA	0	1	1	no
DS10_00004047	FBgn0085273	-	CG34244	Control	Acclimated	NOTEST	0.717026	0	NA	0	1	1	no
DS10_00010171	FBgn0035547	-	CG15022	Control	Acclimated	NOTEST	0.699536	0	NA	0	1	1	no
DS10_00011835	#N/A	#N/A	#N/A	Control	Acclimated	NOTEST	0.663703	0	NA	0	1	1	no
DS10_00012654	FBgn0046878	Odorant-binding protein 83cd	Obp83cd	Control	Acclimated	NOTEST	0.641904	0	NA	0	1	1	no
DS10_00008257	FBgn0038487	TweedleW	TwdlW	Control	Acclimated	NOTEST	0.605562	0	NA	0	1	1	no
DS10_00007214	FBgn0035737	Cuticular protein 65Ec	Cpr65Ec	Control	Acclimated	NOTEST	0.582608	0	NA	0	1	1	no
DS10_00007497	FBgn0030570	-	CG12540	Control	Acclimated	NOTEST	0.565872	0	NA	0	1	1	no
DS10_00004717	FBgn0040360	-	CG14626	Control	Acclimated	NOTEST	0.523079	0	NA	0	1	1	no
DS10_00008788	FBgn0051291	0	0	Control	Acclimated	NOTEST	0.519192	0	NA	0	1	1	no
DS10_00013039	#N/A	#N/A	#N/A	Control	Acclimated	NOTEST	0.51581	0	NA	0	1	1	no
DS10_00012507	FBgn0036595	-	CG13046	Control	Acclimated	NOTEST	0.51349	0	NA	0	1	1	no
DS10_00006509	#N/A	#N/A	#N/A	Control	Acclimated	NOTEST	0.496887	0	NA	0	1	1	no
DS10_00013475	FBgn0085304	0	0	Control	Acclimated	NOTEST	0.495669	0	NA	0	1	1	no
DS10_00001459	FBgn0265257	-	CG44271	Control	Acclimated	NOTEST	0.489016	0	NA	0	1	1	no
DS10_00011293	FBgn0262893	-	CG43248	Control	Acclimated	NOTEST	0.470022	0	NA	0	1	1	no
DS10_00012862	FBgn0063261	-	CG31275	Control	Acclimated	NOTEST	0.446747	0	NA	0	1	1	no
DS10_00005543	FBgn0050080	-	CG30080	Control	Acclimated	NOTEST	0.438661	0	NA	0	1	1	no
DS10_00004752	FBgn0031045	-	CG14212	Control	Acclimated	NOTEST	0.431424	0	NA	0	1	1	no
DS10_00009829	#N/A	#N/A	#N/A	Control	Acclimated	NOTEST	0.415573	0	NA	0	1	1	no
DS10_00005061	FBgn0036204	Tim13	Tim13	Control	Acclimated	NOTEST	0.406915	0	NA	0	1	1	no
DS10_00006214	#N/A	#N/A	#N/A	Control	Acclimated	NOTEST	0.406546	0	NA	0	1	1	no
DS10_00008640	FBgn0037879	SCP-containing protein C	scpr-C	Control	Acclimated	NOTEST	0.406258	0	NA	0	1	1	no
DS10_00008185	FBgn0029811	Cuticular protein 5C	Cpr5C	Control	Acclimated	NOTEST	0.406106	0	NA	0	1	1	no
DS10_00007920	FBgn0042199	-	CG13713	Control	Acclimated	NOTEST	0.402645	0	NA	0	1	1	no
DS10_00011172	FBgn0004589	Ecdysone-induced gene 71Eb	Eig71Eb	Control	Acclimated	NOTEST	0.396136	0	NA	0	1	1	no
DS10_00012221	#N/A	#N/A	#N/A	Control	Acclimated	NOTEST	0.395609	0	NA	0	1	1	no
DS10_00006198	FBgn0030770	-	CG13010	Control	Acclimated	NOTEST	0.379811	0	NA	0	1	1	no
DS10_00005841	#N/A	#N/A	#N/A	Control	Acclimated	NOTEST	0.378836	0	NA	0	1	1	no
DS10_00003096	FBgn0022740	HLH54F	HLH54F	Control	Acclimated	NOTEST	0.369397	0	NA	0	1	1	no
DS10_00012072	FBgn0039666	Diedel	Diedel	Control	Acclimated	NOTEST	0.358423	0	NA	0	1	1	no
DS10_00006891	FBgn0259241	-	CG42339	Control	Acclimated	NOTEST	0.346219	0	NA	0	1	1	no
DS10_00002654	FBgn0033588	-	CG13228	Control	Acclimated	NOTEST	0.323926	0	NA	0	1	1	no
DS10_00000289	FBgn0031435	Early boundary activity 2	Elba2	Control	Acclimated	NOTEST	0.312408	0	NA	0	1	1	no
DS10_00002798	FBgn0033501	-	CG12911	Control	Acclimated	NOTEST	0.312186	0	NA	0	1	1	no
DS10_00013432	FBgn0263117	-	CG34377	Control	Acclimated	NOTEST	0.302028	0	NA	0	1	1	no
DS10_00001885	FBgn0023415	Accessory gland protein 32CD	Acp32CD	Control	Acclimated	NOTEST	0.287119	0	NA	0	1	1	no
DS10_00011837	#N/A	#N/A	#N/A	Control	Acclimated	NOTEST	0.276869	0	NA	0	1	1	no
DS10_00010155	FBgn0000576	empty spiracles	ems	Control	Acclimated	NOTEST	0.271532	0	NA	0	1	1	no
DS10_00008897	FBgn0053841	His2A:CG33841	His2A:CG33841	Control	Acclimated	NOTEST	0.270733	0	NA	0	1	1	no
DS10_00013294	FBgn0037976	Tachykinin	Tk	Control	Acclimated	NOTEST	0.268441	0	NA	0	1	1	no
DS10_00013347	FBgn0036593	-	CG13048	Control	Acclimated	NOTEST	0.261538	0	NA	0	1	1	no
DS10_00013397	FBgn0036676	-	CG13028	Control	Acclimated	NOTEST	0.257887	0	NA	0	1	1	no
DS10_00005832	FBgn0053453	-	CG33453	Control	Acclimated	NOTEST	0.257005	0	NA	0	1	1	no
DS10_00003833	FBgn0085485	-	CG34456	Control	Acclimated	NOTEST	0.254202	0	NA	0	1	1	no
DS10_00005983	FBgn0030207	-	CG2887	Control	Acclimated	NOTEST	0.25355	0	NA	0	1	1	no
DS10_00006059	#N/A	#N/A	#N/A	Control	Acclimated	NOTEST	0.251405	0	NA	0	1	1	no
DS10_00000887	FBgn0264810	Partner of Bursicon	Pburs	Control	Acclimated	NOTEST	0.242443	0	NA	0	1	1	no
DS10_00003204	FBgn0262816	-	CG43187	Control	Acclimated	NOTEST	0.242306	0	NA	0	1	1	no
DS10_00008076	FBgn0260645	-	CG42537	Control	Acclimated	NOTEST	0.2324	0	NA	0	1	1	no
DS10_00003482	#N/A	#N/A	#N/A	Control	Acclimated	NOTEST	0.220708	0	NA	0	1	1	no
DS10_00013168	FBgn0264725	-	CG43993	Control	Acclimated	NOTEST	0.220051	0	NA	0	1	1	no
DS10_00007532	#N/A	#N/A	#N/A	Control	Acclimated	NOTEST	0.217333	0	NA	0	1	1	no
DS10_00011600	FBgn0037832	Desiccate	Desi	Control	Acclimated	NOTEST	0.216492	0	NA	0	1	1	no
DS10_00002204	FBgn0043530	Odorant-binding protein 51a	Obp51a	Control	Acclimated	NOTEST	0.216279	0	NA	0	1	1	no
DS10_00006414	FBgn0052644	Mucin related 11Da	Mur11Da	Control	Acclimated	NOTEST	0.216053	0	NA	0	1	1	no
DS10_00000997	#N/A	#N/A	#N/A	Control	Acclimated	NOTEST	0.213733	0	NA	0	1	1	no
DS10_00010435	FBgn0035569	-	CG15876	Control	Acclimated	NOTEST	0.213629	0	NA	0	1	1	no
DS10_00006339	FBgn0052639	-	CG32639	Control	Acclimated	NOTEST	0.209752	0	NA	0	1	1	no
DS10_00013111	FBgn0000591	Enhancer of split m8, helix-loop-helix	E(spl)m8-HLH	Control	Acclimated	NOTEST	0.208289	0	NA	0	1	1	no
DS10_00013038	FBgn0058249	0	0	Control	Acclimated	NOTEST	0.199932	0	NA	0	1	1	no
DS10_00004006	FBgn0262813	-	CG43184	Control	Acclimated	NOTEST	0.197875	0	NA	0	1	1	no
DS10_00002667	FBgn0033601	Cuticular protein 47Ed	Cpr47Ed	Control	Acclimated	NOTEST	0.197492	0	NA	0	1	1	no
DS10_00012901	FBgn0039742	-	CG15528	Control	Acclimated	NOTEST	0.195572	0	NA	0	1	1	no
DS10_00013391	FBgn0037385	globin 3	glob3	Control	Acclimated	NOTEST	0.195432	0	NA	0	1	1	no
DS10_00006392	#N/A	#N/A	#N/A	Control	Acclimated	NOTEST	0.193	0	NA	0	1	1	no
DS10_00000318	FBgn0031412	-	CG16995	Control	Acclimated	NOTEST	0.18865	0	NA	0	1	1	no
DS10_00003139	FBgn0034092	-	CG7798	Control	Acclimated	NOTEST	0.186548	0	NA	0	1	1	no
DS10_00012372	FBgn0038207	-	CG14356	Control	Acclimated	NOTEST	0.184503	0	NA	0	1	1	no
DS10_00001990	FBgn0032406	-	CG14947	Control	Acclimated	NOTEST	0.180874	0	NA	0	1	1	no
DS10_00008059	FBgn0037427	Osiris 17	Osi17	Control	Acclimated	NOTEST	0.180784	0	NA	0	1	1	no
DS10_00011576	FBgn0051041	-	CG31041	Control	Acclimated	NOTEST	0.179126	0	NA	0	1	1	no
DS10_00012055	FBgn0004780	Ccp84Ad	Ccp84Ad	Control	Acclimated	NOTEST	0.17807	0	NA	0	1	1	no
DS10_00001680	FBgn0032522	-	CG16848	Control	Acclimated	NOTEST	0.169899	0	NA	0	1	1	no
DS10_00000223	FBgn0003448	snail	sna	Control	Acclimated	NOTEST	0.164792	0	NA	0	1	1	no
DS10_00012949	#N/A	#N/A	#N/A	Control	Acclimated	NOTEST	0.163422	0	NA	0	1	1	no
DS10_00002591	FBgn0262889	-	CG43244	Control	Acclimated	NOTEST	0.162524	0	NA	0	1	1	no
DS10_00007500	FBgn0030573	nmdyn-D6	nmdyn-D6	Control	Acclimated	NOTEST	0.159052	0	NA	0	1	1	no
DS10_00000044	FBgn0031254	-	CG13692	Control	Acclimated	NOTEST	0.15873	0	NA	0	1	1	no
DS10_00001473	FBgn0003046	Pupal cuticle protein	Pcp	Control	Acclimated	NOTEST	0.153259	0	NA	0	1	1	no
DS10_00000841	#N/A	#N/A	#N/A	Control	Acclimated	NOTEST	0.152517	0	NA	0	1	1	no
DS10_00002593	FBgn0033706	Vacuolar H[+] ATPase 36kD subunit 2	Vha36-2	Control	Acclimated	NOTEST	0.145089	0	NA	0	1	1	no
DS10_00008884	FBgn0263647	-	CG43638	Control	Acclimated	NOTEST	0.143874	0	NA	0	1	1	no
DS10_00005990	FBgn0030215	-	CG15296	Control	Acclimated	NOTEST	0.143648	0	NA	0	1	1	no
DS10_00012477	#N/A	#N/A	#N/A	Control	Acclimated	NOTEST	0.143455	0	NA	0	1	1	no
DS10_00006439	FBgn0032366	-	CG14930	Control	Acclimated	NOTEST	0.142021	0	NA	0	1	1	no
DS10_00006102	FBgn0052792	pickpocket 8	ppk8	Control	Acclimated	NOTEST	0.138671	0	NA	0	1	1	no
DS10_00001092	FBgn0036730	quijote	qjt	Control	Acclimated	NOTEST	0.133508	0	NA	0	1	1	no
DS10_00004113	FBgn0040102	lectin-24Db	lectin-24Db	Control	Acclimated	NOTEST	0.129661	0	NA	0	1	1	no
DS10_00000194	FBgn0053679	-	CG33679	Control	Acclimated	NOTEST	0.123008	0	NA	0	1	1	no
DS10_00013176	FBgn0035042	-	CG3640	Control	Acclimated	NOTEST	0.117437	0	NA	0	1	1	no
DS10_00004215	#N/A	#N/A	#N/A	Control	Acclimated	NOTEST	0.116625	0	NA	0	1	1	no
DS10_00000433	FBgn0053302	Cuticular protein 31A	Cpr31A	Control	Acclimated	NOTEST	0.115665	0	NA	0	1	1	no
DS10_00013367	FBgn0051294	-	CG31294	Control	Acclimated	NOTEST	0.112357	0	NA	0	1	1	no
DS10_00003446	FBgn0034846	-	CG9863	Control	Acclimated	NOTEST	0.111186	0	NA	0	1	1	no
DS10_00004457	FBgn0039630	-	CG11843	Control	Acclimated	NOTEST	0.107243	0	NA	0	1	1	no
DS10_00004091	FBgn0040296	Ocho	Ocho	Control	Acclimated	NOTEST	0.106898	0	NA	0	1	1	no
DS10_00000295	FBgn0031431	-	CG3515	Control	Acclimated	NOTEST	0.104761	0	NA	0	1	1	no
DS10_00012115	FBgn0085357	-	CG34328	Control	Acclimated	NOTEST	0.104393	0	NA	0	1	1	no
DS10_00006999	FBgn0029952	-	CG12689	Control	Acclimated	NOTEST	0.104257	0	NA	0	1	1	no
DS10_00005462	FBgn0029703	-	CG12692	Control	Acclimated	NOTEST	0.102491	0	NA	0	1	1	no
DS10_00012232	#N/A	#N/A	#N/A	Control	Acclimated	NOTEST	0.102382	0	NA	0	1	1	no
DS10_00005464	#N/A	#N/A	#N/A	Control	Acclimated	NOTEST	0.101363	0	NA	0	1	1	no
DS10_00003222	FBgn0031791	Arylalkylamine N-acetyltransferase-like 2	AANATL2	Control	Acclimated	NOTEST	0.101288	0	NA	0	1	1	no
DS10_00005449	FBgn0039707	Protamine-like 99C	Prtl99C	Control	Acclimated	NOTEST	0.100222	0	NA	0	1	1	no
DS10_00000838	FBgn0032867	-	CG15475	Control	Acclimated	NOTEST	0.0999752	0	NA	0	1	1	no
DS10_00002019	FBgn0046879	Odorant-binding protein 56c	Obp56c	Control	Acclimated	NOTEST	0.0989418	0	NA	0	1	1	no
DS10_00001587	FBgn0032125	Cuticular protein 30B	Cpr30B	Control	Acclimated	NOTEST	0.0954693	0	NA	0	1	1	no
DS10_00011860	FBgn0030693	-	CG8974	Control	Acclimated	NOTEST	0.095119	0	NA	0	1	1	no
DS10_00011353	FBgn0038234	mitochondrial ribosomal protein L11	mRpL11	Control	Acclimated	NOTEST	0.0942475	0	NA	0	1	1	no
DS10_00010643	FBgn0051464	-	CG31464	Control	Acclimated	NOTEST	0.0938879	0	NA	0	1	1	no
DS10_00013501	FBgn0035647	-	CG10486	Control	Acclimated	NOTEST	0.09335	0	NA	0	1	1	no
DS10_00006006	#N/A	#N/A	#N/A	Control	Acclimated	NOTEST	0.0925485	0	NA	0	1	1	no
DS10_00006250	FBgn0030614	-	CG9072	Control	Acclimated	NOTEST	0.0912203	0	NA	0	1	1	no
DS10_00006291	FBgn0004511	dusky	dy	Control	Acclimated	NOTEST	0.0891589	0	NA	0	1	1	no
DS10_00007944	FBgn0263004	-	CG43312	Control	Acclimated	NOTEST	0.088375	0	NA	0	1	1	no
DS10_00004719	FBgn0040358	-	CG14625	Control	Acclimated	NOTEST	0.087689	0	NA	0	1	1	no
DS10_00002452	FBgn0033640	-	CG13198	Control	Acclimated	NOTEST	0.0875067	0	NA	0	1	1	no
DS10_00001344	FBgn0023091	dimmed	dimm	Control	Acclimated	NOTEST	0.0874603	0	NA	0	1	1	no
DS10_00002282	#N/A	#N/A	#N/A	Control	Acclimated	NOTEST	0.0824109	0	NA	0	1	1	no
DS10_00005748	#N/A	#N/A	#N/A	Control	Acclimated	NOTEST	0.0809149	0	NA	0	1	1	no
DS10_00002994	#N/A	#N/A	#N/A	Control	Acclimated	NOTEST	0.0807548	0	NA	0	1	1	no
DS10_00001072	#N/A	#N/A	#N/A	Control	Acclimated	NOTEST	0.0805629	0	NA	0	1	1	no
DS10_00013127	FBgn0039387	Multicopper oxidase 3	Mco3	Control	Acclimated	NOTEST	0.0784395	0	NA	0	1	1	no
DS10_00008322	FBgn0039344	-	CG4582	Control	Acclimated	NOTEST	0.0781566	0	NA	0	1	1	no
DS10_00012722	#N/A	#N/A	#N/A	Control	Acclimated	NOTEST	0.0777863	0	NA	0	1	1	no
DS10_00003997	#N/A	#N/A	#N/A	Control	Acclimated	NOTEST	0.0766551	0	NA	0	1	1	no
DS10_00001898	FBgn0032345	-	CG14921	Control	Acclimated	NOTEST	0.0762026	0	NA	0	1	1	no
DS10_00008567	FBgn0038001	-	CG17404	Control	Acclimated	NOTEST	0.0759043	0	NA	0	1	1	no
DS10_00003000	FBgn0035007	-	CG3492	Control	Acclimated	NOTEST	0.0755381	0	NA	0	1	1	no
DS10_00006842	FBgn0030483	-	CG12725	Control	Acclimated	NOTEST	0.0747503	0	NA	0	1	1	no
DS10_00005994	FBgn0030207	-	CG2887	Control	Acclimated	NOTEST	0.0742329	0	NA	0	1	1	no
DS10_00009153	FBgn0051007	-	CG31007	Control	Acclimated	NOTEST	0.0739674	0	NA	0	1	1	no
DS10_00007471	FBgn0030537	-	CG12480	Control	Acclimated	NOTEST	0.0735354	0	NA	0	1	1	no
DS10_00009392	FBgn0265606	Proteasome alpha4 subunit, Testis-specific 1	Prosalpha4T1	Control	Acclimated	NOTEST	0.0732785	0	NA	0	1	1	no
DS10_00013200	FBgn0039198	-	CG5768	Control	Acclimated	NOTEST	0.0721269	0	NA	0	1	1	no
DS10_00006275	FBgn0030583	-	CG14410	Control	Acclimated	NOTEST	0.0721044	0	NA	0	1	1	no
DS10_00013195	FBgn0039448	TweedleQ	TwdlQ	Control	Acclimated	NOTEST	0.0715049	0	NA	0	1	1	no
DS10_00000836	FBgn0261058	Seminal fluid protein 38D	Sfp38D	Control	Acclimated	NOTEST	0.0713872	0	NA	0	1	1	no
DS10_00005364	FBgn0030313	Receptor accessory protein like 1	Reepl1	Control	Acclimated	NOTEST	0.0698391	0	NA	0	1	1	no
DS10_00007777	FBgn0261832	-	CG42764	Control	Acclimated	NOTEST	0.0690421	0	NA	0	1	1	no
DS10_00012508	FBgn0036596	-	CG13045	Control	Acclimated	NOTEST	0.0689196	0	NA	0	1	1	no
DS10_00006862	FBgn0030493	-	CG15756	Control	Acclimated	NOTEST	0.0680688	0	NA	0	1	1	no
DS10_00010536	FBgn0036350	-	CG14111	Control	Acclimated	NOTEST	0.0677899	0	NA	0	1	1	no
DS10_00007468	FBgn0030536	-	CG11068	Control	Acclimated	NOTEST	0.0673645	0	NA	0	1	1	no
DS10_00010665	FBgn0036950	-	CG6996	Control	Acclimated	NOTEST	0.0661943	0	NA	0	1	1	no
DS10_00010666	FBgn0036950	-	CG6996	Control	Acclimated	NOTEST	0.0661943	0	NA	0	1	1	no
DS10_00004506	FBgn0052319	N(alpha)-acetyltransferase 30 B	Naa30B	Control	Acclimated	NOTEST	0.0658841	0	NA	0	1	1	no
DS10_00013384	FBgn0036361	-	CG10154	Control	Acclimated	NOTEST	0.0655346	0	NA	0	1	1	no
DS10_00005930	FBgn0030661	Alkaline phosphatase 11	Alp11	Control	Acclimated	NOTEST	0.0642997	0	NA	0	1	1	no
DS10_00010361	FBgn0004862	bagpipe	bap	Control	Acclimated	NOTEST	0.0637805	0	NA	0	1	1	no
DS10_00010251	FBgn0038967	-	CG13847	Control	Acclimated	NOTEST	0.0630038	0	NA	0	1	1	no
DS10_00004105	FBgn0036471	-	CG13460	Control	Acclimated	NOTEST	0.0630018	0	NA	0	1	1	no
DS10_00004532	FBgn0035197	-	CG9130	Control	Acclimated	NOTEST	0.0627107	0	NA	0	1	1	no
DS10_00007758	FBgn0045473	Gustatory receptor 85a	Gr85a	Control	Acclimated	NOTEST	0.0618803	0	NA	0	1	1	no
DS10_00005855	FBgn0005695	germ cell-less	gcl	Control	Acclimated	NOTEST	0.0607367	0	NA	0	1	1	no
DS10_00006502	FBgn0031086	forkhead domain 19B	fd19B	Control	Acclimated	NOTEST	0.0579154	0	NA	0	1	1	no
DS10_00003378	FBgn0050288	-	CG30288	Control	Acclimated	NOTEST	0.056802	0	NA	0	1	1	no
DS10_00013043	#N/A	#N/A	#N/A	Control	Acclimated	NOTEST	0.0565895	0	NA	0	1	1	no
DS10_00009878	#N/A	#N/A	#N/A	Control	Acclimated	NOTEST	0.0559912	0	NA	0	1	1	no
DS10_00012362	#N/A	#N/A	#N/A	Control	Acclimated	NOTEST	0.0551516	0	NA	0	1	1	no
DS10_00009694	FBgn0038630	-	CG14305	Control	Acclimated	NOTEST	0.0536855	0	NA	0	1	1	no
DS10_00005980	FBgn0030207	-	CG2887	Control	Acclimated	NOTEST	0.0533221	0	NA	0	1	1	no
DS10_00000139	FBgn0040102	lectin-24Db	lectin-24Db	Control	Acclimated	NOTEST	0.0497897	0	NA	0	1	1	no
DS10_00009520	FBgn0037626	-	CG8236	Control	Acclimated	NOTEST	0.0486118	0	NA	0	1	1	no
DS10_00013099	FBgn0036125	Iodotyrosine deiodinase	Iyd	Control	Acclimated	NOTEST	0.0484823	0	NA	0	1	1	no
DS10_00002533	FBgn0050076	-	CG30076	Control	Acclimated	NOTEST	0.0473936	0	NA	0	1	1	no
DS10_00011676	FBgn0038102	-	CG14383	Control	Acclimated	NOTEST	0.0473147	0	NA	0	1	1	no
DS10_00000540	FBgn0031513	-	CG3347	Control	Acclimated	NOTEST	0.0450138	0	NA	0	1	1	no
DS10_00005424	FBgn0025612	-	CG3062	Control	Acclimated	NOTEST	0.043495	0	NA	0	1	1	no
DS10_00004888	FBgn0052693	Gustatory receptor 9a	Gr9a	Control	Acclimated	NOTEST	0.0432413	0	NA	0	1	1	no
DS10_00010348	#N/A	#N/A	#N/A	Control	Acclimated	NOTEST	0.0422367	0	NA	0	1	1	no
DS10_00004383	FBgn0260480	-	CG32295	Control	Acclimated	NOTEST	0.0419285	0	NA	0	1	1	no
DS10_00013226	FBgn0038727	-	CG7432	Control	Acclimated	NOTEST	0.0418745	0	NA	0	1	1	no
DS10_00011466	FBgn0051010	-	CG31010	Control	Acclimated	NOTEST	0.0417398	0	NA	0	1	1	no
DS10_00005311	FBgn0000137	asense	ase	Control	Acclimated	NOTEST	0.0414389	0	NA	0	1	1	no
DS10_00002655	FBgn0085252	-	CG34223	Control	Acclimated	NOTEST	0.0409578	0	NA	0	1	1	no
DS10_00011267	FBgn0003683	terminus	term	Control	Acclimated	NOTEST	0.0405514	0	NA	0	1	1	no
DS10_00012367	FBgn0038204	-	CG14357	Control	Acclimated	NOTEST	0.0399298	0	NA	0	1	1	no
DS10_00008431	FBgn0038709	-	CG15025	Control	Acclimated	NOTEST	0.0396597	0	NA	0	1	1	no
DS10_00010048	FBgn0040696	-	CG18675	Control	Acclimated	NOTEST	0.0391554	0	NA	0	1	1	no
DS10_00004857	FBgn0003300	runt	run	Control	Acclimated	NOTEST	0.038937	0	NA	0	1	1	no
DS10_00012366	FBgn0038203	Odorant receptor 88a	Or88a	Control	Acclimated	NOTEST	0.0387248	0	NA	0	1	1	no
DS10_00012724	FBgn0259683	Ionotropic receptor 40a	Ir40a	Control	Acclimated	NOTEST	0.0381536	0	NA	0	1	1	no
DS10_00004902	FBgn0030162	-	CG1986	Control	Acclimated	NOTEST	0.0377002	0	NA	0	1	1	no
DS10_00006445	FBgn0030408	-	CG11085	Control	Acclimated	NOTEST	0.0369492	0	NA	0	1	1	no
DS10_00000908	FBgn0031546	-	CG8851	Control	Acclimated	NOTEST	0.0364413	0	NA	0	1	1	no
DS10_00003936	FBgn0036078	Odorant receptor 67c	Or67c	Control	Acclimated	NOTEST	0.0360092	0	NA	0	1	1	no
DS10_00002235	#N/A	#N/A	#N/A	Control	Acclimated	NOTEST	0.0356133	0	NA	0	1	1	no
DS10_00009882	FBgn0053647	-	CG33647	Control	Acclimated	NOTEST	0.0352967	0	NA	0	1	1	no
DS10_00008047	FBgn0037412	Osiris 4	Osi4	Control	Acclimated	NOTEST	0.0350823	0	NA	0	1	1	no
DS10_00006024	FBgn0031100	-	CG1504	Control	Acclimated	NOTEST	0.0347873	0	NA	0	1	1	no
DS10_00005202	FBgn0030880	-	CG6788	Control	Acclimated	NOTEST	0.0334358	0	NA	0	1	1	no
DS10_00008143	FBgn0035643	-	CG13287	Control	Acclimated	NOTEST	0.0333492	0	NA	0	1	1	no
DS10_00002213	FBgn0050391	-	CG30391	Control	Acclimated	NOTEST	0.0332306	0	NA	0	1	1	no
DS10_00002812	FBgn0036868	male sterile (3) 76Ba	ms(3)76Ba	Control	Acclimated	NOTEST	0.0329815	0	NA	0	1	1	no
DS10_00000393	FBgn0028984	Serpin 88Ea	Spn88Ea	Control	Acclimated	NOTEST	0.0325438	0	NA	0	1	1	no
DS10_00013339	FBgn0037518	-	CG2641	Control	Acclimated	NOTEST	0.0323252	0	NA	0	1	1	no
DS10_00000665	FBgn0031621	Early boundary activity 3	Elba3	Control	Acclimated	NOTEST	0.0317146	0	NA	0	1	1	no
DS10_00001256	FBgn0032755	-	CG17344	Control	Acclimated	NOTEST	0.0316803	0	NA	0	1	1	no
DS10_00011253	FBgn0039224	-	CG13634	Control	Acclimated	NOTEST	0.0310131	0	NA	0	1	1	no
DS10_00012455	FBgn0038266	-	CG3610	Control	Acclimated	NOTEST	0.0308536	0	NA	0	1	1	no
DS10_00000753	FBgn0030016	Odorant receptor 7a	Or7a	Control	Acclimated	NOTEST	0.0303937	0	NA	0	1	1	no
DS10_00008287	FBgn0038507	-	CG5863	Control	Acclimated	NOTEST	0.0297773	0	NA	0	1	1	no
DS10_00000410	FBgn0032163	TbCMF46	TbCMF46	Control	Acclimated	NOTEST	0.0297297	0	NA	0	1	1	no
DS10_00003502	FBgn0041238	Gustatory receptor 58b	Gr58b	Control	Acclimated	NOTEST	0.0289104	0	NA	0	1	1	no
DS10_00004171	FBgn0035686	Cuticular protein 65Az	Cpr65Az	Control	Acclimated	NOTEST	0.0286308	0	NA	0	1	1	no
DS10_00007915	FBgn0052238	Tubulin tyrosine ligase-like 1B	TTLL1B	Control	Acclimated	NOTEST	0.0272708	0	NA	0	1	1	no
DS10_00007146	FBgn0040037	0	0	Control	Acclimated	NOTEST	0.0266856	0	NA	0	1	1	no
DS10_00003509	FBgn0034684	-	CG13501	Control	Acclimated	NOTEST	0.0264132	0	NA	0	1	1	no
DS10_00000773	FBgn0031365	-	CG17650	Control	Acclimated	NOTEST	0.0263969	0	NA	0	1	1	no
DS10_00005926	FBgn0030666	-	CG12708	Control	Acclimated	NOTEST	0.0263122	0	NA	0	1	1	no
DS10_00011400	FBgn0037626	-	CG8236	Control	Acclimated	NOTEST	0.0257271	0	NA	0	1	1	no
DS10_00000221	FBgn0001983	worniu	wor	Control	Acclimated	NOTEST	0.0247645	0	NA	0	1	1	no
DS10_00004039	FBgn0000639	Fat body protein 1	Fbp1	Control	Acclimated	NOTEST	0.024138	0	NA	0	1	1	no
DS10_00009977	FBgn0038309	Ammonium transporter	Amt	Control	Acclimated	NOTEST	0.0236854	0	NA	0	1	1	no
DS10_00013332	FBgn0036482	-	CG13457	Control	Acclimated	NOTEST	0.0235047	0	NA	0	1	1	no
DS10_00001074	FBgn0031718	-	CG14014	Control	Acclimated	NOTEST	0.0234391	0	NA	0	1	1	no
DS10_00002245	FBgn0050222	-	CG30222	Control	Acclimated	NOTEST	0.0230337	0	NA	0	1	1	no
DS10_00011176	FBgn0014851	Eig71Ek	Eig71Ek	Control	Acclimated	NOTEST	0.0221025	0	NA	0	1	1	no
DS10_00010045	FBgn0259986	nab	nab	Control	Acclimated	NOTEST	0.0212785	0	NA	0	1	1	no
DS10_00006546	FBgn0033867	Cuticular protein 50Ca	Cpr50Ca	Control	Acclimated	NOTEST	0.0204338	0	NA	0	1	1	no
DS10_00000966	FBgn0032851	-	CG13970	Control	Acclimated	NOTEST	0.0203951	0	NA	0	1	1	no
DS10_00004425	FBgn0035299	-	CG11815	Control	Acclimated	NOTEST	0.0192408	0	NA	0	1	1	no
DS10_00005949	FBgn0030016	Odorant receptor 7a	Or7a	Control	Acclimated	NOTEST	0.0187082	0	NA	0	1	1	no
DS10_00007999	#N/A	#N/A	#N/A	Control	Acclimated	NOTEST	0.0180323	0	NA	0	1	1	no
DS10_00003115	FBgn0003140	Protein phosphatase Y at 55A	PpY-55A	Control	Acclimated	NOTEST	0.0170588	0	NA	0	1	1	no
DS10_00009101	FBgn0036159	-	CG7557	Control	Acclimated	NOTEST	0.0165371	0	NA	0	1	1	no
DS10_00002546	FBgn0033950	-	CG12862	Control	Acclimated	NOTEST	0.0164578	0	NA	0	1	1	no
DS10_00005544	FBgn0050083	-	CG30083	Control	Acclimated	NOTEST	0.0164386	0	NA	0	1	1	no
DS10_00006412	#N/A	#N/A	#N/A	Control	Acclimated	NOTEST	0.0160065	0	NA	0	1	1	no
DS10_00000936	FBgn0028902	Tektin A	Tektin-A	Control	Acclimated	NOTEST	0.015858	0	NA	0	1	1	no
DS10_00010971	FBgn0036868	male sterile (3) 76Ba	ms(3)76Ba	Control	Acclimated	NOTEST	0.0154839	0	NA	0	1	1	no
DS10_00001366	FBgn0032964	-	CG11630	Control	Acclimated	NOTEST	0.0149349	0	NA	0	1	1	no
DS10_00011321	FBgn0039593	Stress induced DNase	Sid	Control	Acclimated	NOTEST	0.014746	0	NA	0	1	1	no
DS10_00005032	#N/A	#N/A	#N/A	Control	Acclimated	NOTEST	0.0145791	0	NA	0	1	1	no
DS10_00012629	FBgn0039246	-	CG10845	Control	Acclimated	NOTEST	0.0142697	0	NA	0	1	1	no
DS10_00007698	FBgn0052702	Cubilin	Cubn	Control	Acclimated	NOTEST	0.0141369	0	NA	0	1	1	no
DS10_00000483	FBgn0032590	-	CG4631	Control	Acclimated	NOTEST	0.0139025	0	NA	0	1	1	no
DS10_00009291	FBgn0261993	-	CG42811	Control	Acclimated	NOTEST	0.0138753	0	NA	0	1	1	no
DS10_00001501	FBgn0031903	Wnt oncogene analog 10	Wnt10	Control	Acclimated	NOTEST	0.0135897	0	NA	0	1	1	no
DS10_00007863	FBgn0035426	-	CG12078	Control	Acclimated	NOTEST	0.0133518	0	NA	0	1	1	no
DS10_00000019	FBgn0031235	-	CG13693	Control	Acclimated	NOTEST	0.0132844	0	NA	0	1	1	no
DS10_00012143	FBgn0053752	-	CG33752	Control	Acclimated	NOTEST	0.0132743	0	NA	0	1	1	no
DS10_00006464	FBgn0030385	Ionotropic receptor 11a	Ir11a	Control	Acclimated	NOTEST	0.0131065	0	NA	0	1	1	no
DS10_00000217	FBgn0028852	-	CG15262	Control	Acclimated	NOTEST	0.0130969	0	NA	0	1	1	no
DS10_00012922	FBgn0261386	Glycoprotein hormone alpha 2	Gpa2	Control	Acclimated	NOTEST	0.0126652	0	NA	0	1	1	no
DS10_00012868	#N/A	#N/A	#N/A	Control	Acclimated	NOTEST	0.011963	0	NA	0	1	1	no
DS10_00010781	FBgn0036010	Ionotropic receptor 67a	Ir67a	Control	Acclimated	NOTEST	0.0119175	0	NA	0	1	1	no
DS10_00011121	FBgn0038918	Quiescin sulfhydryl oxidase 3	Qsox3	Control	Acclimated	NOTEST	0.0118788	0	NA	0	1	1	no
DS10_00013153	#N/A	#N/A	#N/A	Control	Acclimated	NOTEST	0.0117649	0	NA	0	1	1	no
DS10_00001952	FBgn0032372	-	CG4988	Control	Acclimated	NOTEST	0.0116849	0	NA	0	1	1	no
DS10_00009107	FBgn0036154	-	CG6168	Control	Acclimated	NOTEST	0.0116535	0	NA	0	1	1	no
DS10_00004356	FBgn0035382	Odorant receptor 63a	Or63a	Control	Acclimated	NOTEST	0.0115947	0	NA	0	1	1	no
DS10_00004092	FBgn0036459	-	CG3349	Control	Acclimated	NOTEST	0.011351	0	NA	0	1	1	no
DS10_00003931	FBgn0036075	-	CG8065	Control	Acclimated	NOTEST	0.0107269	0	NA	0	1	1	no
DS10_00008067	FBgn0039609	Neprilysin-like 17	Nepl17	Control	Acclimated	NOTEST	0.0107046	0	NA	0	1	1	no
DS10_00007155	FBgn0052246	-	CG32246	Control	Acclimated	NOTEST	0.0104249	0	NA	0	1	1	no
DS10_00012802	FBgn0039424	pickpocket 15	ppk15	Control	Acclimated	NOTEST	0.0101711	0	NA	0	1	1	no
DS10_00009150	FBgn0039812	-	CG15548	Control	Acclimated	NOTEST	0.0100633	0	NA	0	1	1	no
DS10_00012525	FBgn0026238	gustavus	gus	Control	Acclimated	NOTEST	0.00997442	0	NA	0	1	1	no
DS10_00013199	FBgn0039199	-	CG13615	Control	Acclimated	NOTEST	0.00933849	0	NA	0	1	1	no
DS10_00004848	FBgn0035268	-	CG8001	Control	Acclimated	NOTEST	0.00921043	0	NA	0	1	1	no
DS10_00011519	FBgn0041622	Odorant receptor 69a	Or69a	Control	Acclimated	NOTEST	0.00911901	0	NA	0	1	1	no
DS10_00005351	FBgn0030889	-	CG15373	Control	Acclimated	NOTEST	0.00849295	0	NA	0	1	1	no
DS10_00003270	FBgn0085489	-	CG34460	Control	Acclimated	NOTEST	0.00826002	0	NA	0	1	1	no
DS10_00008089	FBgn0031273	-	CG2839	Control	Acclimated	NOTEST	0.0081977	0	NA	0	1	1	no
DS10_00005645	FBgn0033154	-	CG1850	Control	Acclimated	NOTEST	0.00804595	0	NA	0	1	1	no
DS10_00003643	FBgn0035598	-	CG4669	Control	Acclimated	NOTEST	0.00780409	0	NA	0	1	1	no
DS10_00007351	FBgn0052580	Mucin 14A	Muc14A	Control	Acclimated	NOTEST	0.00768178	0	NA	0	1	1	no
DS10_00003276	FBgn0031169	-	CG1494	Control	Acclimated	NOTEST	0.00765175	0	NA	0	1	1	no
DS10_00008461	FBgn0032473	kumgang	kmg	Control	Acclimated	NOTEST	0.00760809	0	NA	0	1	1	no
DS10_00003028	#N/A	#N/A	#N/A	Control	Acclimated	NOTEST	0.00717424	0	NA	0	1	1	no
DS10_00000566	FBgn0031490	-	CG17264	Control	Acclimated	NOTEST	0.00715	0	NA	0	1	1	no
DS10_00011145	#N/A	#N/A	#N/A	Control	Acclimated	NOTEST	0.00694041	0	NA	0	1	1	no
DS10_00009825	FBgn0036311	-	CG17666	Control	Acclimated	NOTEST	0.00665905	0	NA	0	1	1	no
DS10_00002845	FBgn0050018	methuselah-like 13	mthl13	Control	Acclimated	NOTEST	0.00659432	0	NA	0	1	1	no
DS10_00006674	FBgn0053752	-	CG33752	Control	Acclimated	NOTEST	0.00614263	0	NA	0	1	1	no
DS10_00005459	FBgn0039707	Protamine-like 99C	Prtl99C	Control	Acclimated	NOTEST	0.00606257	0	NA	0	1	1	no
DS10_00011465	FBgn0039797	eukaryotic translation initiation factor 4H2	eIF4H2	Control	Acclimated	NOTEST	0.00604441	0	NA	0	1	1	no
DS10_00013424	FBgn0051358	-	CG31358	Control	Acclimated	NOTEST	0.00596245	0	NA	0	1	1	no
DS10_00007696,DS10_00007697	#N/A	#N/A	#N/A	Control	Acclimated	NOTEST	0.00595109	0	NA	0	1	1	no
DS10_00000669	FBgn0264342	-	CG43798	Control	Acclimated	NOTEST	0.00591779	0	NA	0	1	1	no
DS10_00007278	FBgn0035799	-	CG14838	Control	Acclimated	NOTEST	0.00534888	0	NA	0	1	1	no
DS10_00006672	FBgn0053775	-	CG33775	Control	Acclimated	NOTEST	0.00483666	0	NA	0	1	1	no
DS10_00006425	FBgn0030429	-	CG4661	Control	Acclimated	NOTEST	0.00433718	0	NA	0	1	1	no
DS10_00003937	FBgn0011569	cannonball	can	Control	Acclimated	NOTEST	0.00397619	0	NA	0	1	1	no
DS10_00010846	FBgn0036654	-	CG9692	Control	Acclimated	NOTEST	0.00392839	0	NA	0	1	1	no
DS10_00013203	FBgn0039194	-	CG13614	Control	Acclimated	NOTEST	0.00373774	0	NA	0	1	1	no
DS10_00004531	FBgn0035198	-	CG9133	Control	Acclimated	NOTEST	0.00364257	0	NA	0	1	1	no
DS10_00008717	FBgn0038311	-	CG14864	Control	Acclimated	NOTEST	0.00346934	0	NA	0	1	1	no
DS10_00001782	#N/A	#N/A	#N/A	Control	Acclimated	NOTEST	0.00293039	0	NA	0	1	1	no
DS10_00012199	FBgn0038153	Ionotropic receptor 87a	Ir87a	Control	Acclimated	NOTEST	0.00262913	0	NA	0	1	1	no
DS10_00012643	FBgn0039421	-	CG6036	Control	Acclimated	NOTEST	0.00261051	0	NA	0	1	1	no
DS10_00002440	FBgn0033651	Ionotropic receptor 48c	Ir48c	Control	Acclimated	NOTEST	0.00239279	0	NA	0	1	1	no
DS10_00001947	FBgn0032369	-	CG6614	Control	Acclimated	NOTEST	0.00147193	0	NA	0	1	1	no
DS10_00000775	#N/A	#N/A	#N/A	Control	Acclimated	NOTEST	0.00135938	0	NA	0	1	1	no
DS10_00012489	#N/A	#N/A	#N/A	Control	Acclimated	NOTEST	0.00121586	0	NA	0	1	1	no

## Sheet: Table S3 Up CC
Date	Thu Dec 20 15:34:39 EST 2018
Aspect	C
P-value cutoff	0.01
Calculate FDR	Yes
Regulation links followed	Yes
Bonferroni correction	Yes
Annotation file	gene_association.fb
Evidence codes used	IEA (9100), IGI (3451), IEP (739), HDA (1529), IBA (24741), IGC (29), IPI (3456), ND (8212), IC (1243), ISS (11748), IDA (15907), IMP (22579), HMP (356), RCA (5), TAS (4092), ISM (2712), NAS (2600), HGI (26), ISO (2), HEP (268), ISA (138)
Duplicates in input list (65)	FBgn0000099 FBgn0004118 FBgn0004366 FBgn0004914 FBgn0011274 FBgn0015513 FBgn0025620 FBgn0028984 FBgn0031561 FBgn0031910 FBgn0031973 FBgn0032366 FBgn0033320 FBgn0034511 FBgn0036206 FBgn0036499 FBgn0036553 FBgn0036742 FBgn0036875 FBgn0037098 FBgn0037197 FBgn0037363 FBgn0037447 FBgn0037565 FBgn0037635 FBgn0037684 FBgn0037895 FBgn0037933 FBgn0038262 FBgn0038516 FBgn0038631 FBgn0038652 FBgn0038658 FBg…
Unknown identifiers (207)	FBgn0263846 FBgn0263346 FBgn0262897 FBgn0262838 FBgn0262531 FBgn0262508 FBgn0262110 FBgn0261922 FBgn0261571 FBgn0261259 FBgn0259239 FBgn0259222 FBgn0259220 FBgn0259163 FBgn0250835 FBgn0086901 FBgn0085427 FBgn0085388 FBgn0085352 FBgn0085320 FBgn0083950 FBgn0054011 FBgn0054005 FBgn0053964 FBgn0053111 FBgn0052695 FBgn0052687 FBgn0052628 FBgn0052573 FBgn0052462 FBgn0052459 FBgn0052437 FBgn0052432 FBg…
GOID	TERM	CORRECTED_PVALUE	UNCORRECTED_PVALUE	NUM_LIST_ANNOTATIONS	LIST_SIZE	TOTAL_NUM_ANNOTATIONS	POPULATION_SIZE	FDR_RATE	EXPECTED_FALSE_POSITIVES	ANNOTATED_GENES
GO:0005886	plasma membrane	2.11613e-17	5.39828e-20	205	1396	1257	16085	0	0	FBgn0036009, FBgn0034381, FBgn0024248, FBgn0039058, FBgn0043903, FBgn0039771, FBgn0259111, FBgn0085384, FBgn0264494, FBgn0004647, FBgn0083963, FBgn0038247, FBgn0032129, FBgn0259246, FBgn0026061, FBgn0261089, FBgn0003169, FBgn0039928, FBgn0085426, FBgn0032026, FBgn0038354, FBgn0261988, FBgn0000108, FBgn0037576, FBgn0029837, FBgn0039915, FBgn0036461, FBgn0016650, FBgn0263289, FBgn0032435, FBgn00392…
GO:0031224	intrinsic component of membrane	7.86815e-17	2.00718e-19	231	1396	1497	16085	0	0	FBgn0038818, FBgn0031081, FBgn0036009, FBgn0034381, FBgn0015766, FBgn0041224, FBgn0034156, FBgn0039771, FBgn0067783, FBgn0259111, FBgn0085384, FBgn0259210, FBgn0037916, FBgn0051141, FBgn0052058, FBgn0004647, FBgn0013995, FBgn0035400, FBgn0032018, FBgn0083963, FBgn0038247, FBgn0033047, FBgn0026061, FBgn0261089, FBgn0003169, FBgn0028513, FBgn0034141, FBgn0038919, FBgn0039928, FBgn0032026, FBgn02633…
GO:0016021	integral component of membrane	1.14644e-16	2.92458e-19	228	1396	1475	16085	0	0	FBgn0038818, FBgn0031081, FBgn0036009, FBgn0034381, FBgn0015766, FBgn0041224, FBgn0034156, FBgn0039771, FBgn0067783, FBgn0259111, FBgn0085384, FBgn0259210, FBgn0037916, FBgn0051141, FBgn0052058, FBgn0004647, FBgn0013995, FBgn0035400, FBgn0032018, FBgn0083963, FBgn0038247, FBgn0033047, FBgn0261089, FBgn0003169, FBgn0028513, FBgn0034141, FBgn0038919, FBgn0039928, FBgn0032026, FBgn0263390, FBgn00383…
GO:0071944	cell periphery	7.92104e-16	2.02067e-18	217	1396	1401	16085	0	0	FBgn0036009, FBgn0034381, FBgn0024248, FBgn0039058, FBgn0043903, FBgn0039771, FBgn0259111, FBgn0085384, FBgn0264494, FBgn0004647, FBgn0083963, FBgn0038247, FBgn0032129, FBgn0259246, FBgn0026061, FBgn0261089, FBgn0003169, FBgn0039928, FBgn0085426, FBgn0032026, FBgn0038354, FBgn0261988, FBgn0000108, FBgn0000256, FBgn0037576, FBgn0034408, FBgn0029837, FBgn0039915, FBgn0036461, FBgn0016650, FBgn00388…
GO:0016020	membrane	3.60845e-14	9.20524e-17	357	1396	2767	16085	0	0	FBgn0031081, FBgn0036009, FBgn0015766, FBgn0031971, FBgn0041224, FBgn0034156, FBgn0260812, FBgn0067783, FBgn0037916, FBgn0034081, FBgn0264494, FBgn0000337, FBgn0035400, FBgn0032018, FBgn0038247, FBgn0033047, FBgn0261089, FBgn0003169, FBgn0034141, FBgn0019886, FBgn0039928, FBgn0045485, FBgn0086916, FBgn0039747, FBgn0036461, FBgn0016650, FBgn0263289, FBgn0003301, FBgn0034485, FBgn0036083, FBgn00231…
GO:0044459	plasma membrane part	2.9536e-13	7.53469e-16	143	1396	835	16085	0	0	FBgn0036009, FBgn0039058, FBgn0043903, FBgn0039771, FBgn0259111, FBgn0085384, FBgn0004647, FBgn0083963, FBgn0038247, FBgn0259246, FBgn0026061, FBgn0003169, FBgn0085426, FBgn0039928, FBgn0038354, FBgn0261988, FBgn0037576, FBgn0029837, FBgn0036461, FBgn0016650, FBgn0263289, FBgn0032435, FBgn0003301, FBgn0033438, FBgn0052843, FBgn0023000, FBgn0014019, FBgn0033739, FBgn0037238, FBgn0000635, FBgn00056…
GO:0044425	membrane part	8.08978e-13	2.06372e-15	283	1396	2102	16085	0	0	FBgn0031081, FBgn0036009, FBgn0015766, FBgn0031971, FBgn0041224, FBgn0034156, FBgn0067783, FBgn0037916, FBgn0034081, FBgn0035400, FBgn0032018, FBgn0038247, FBgn0033047, FBgn0261089, FBgn0003169, FBgn0034141, FBgn0039928, FBgn0045485, FBgn0086916, FBgn0039747, FBgn0036461, FBgn0016650, FBgn0263289, FBgn0003301, FBgn0036083, FBgn0033438, FBgn0052843, FBgn0265262, FBgn0023000, FBgn0037238, FBgn00351…
GO:0031226	intrinsic component of plasma membrane	3.04147e-10	7.75885e-13	93	1396	498	16085	0	0	FBgn0033744, FBgn0039821, FBgn0000206, FBgn0003366, FBgn0032946, FBgn0085434, FBgn0034247, FBgn0035696, FBgn0051116, FBgn0039771, FBgn0003249, FBgn0259111, FBgn0041585, FBgn0085384, FBgn0019940, FBgn0083963, FBgn0038247, FBgn0051660, FBgn0032123, FBgn0026061, FBgn0003169, FBgn0033483, FBgn0039928, FBgn0040505, FBgn0038354, FBgn0053516, FBgn0051720, FBgn0032006, FBgn0263930, FBgn0029837, FBgn00364…
GO:0005887	integral component of plasma membrane	3.63237e-10	9.26625e-13	91	1396	484	16085	0	0	FBgn0033744, FBgn0039821, FBgn0000206, FBgn0003366, FBgn0032946, FBgn0085434, FBgn0034247, FBgn0035696, FBgn0051116, FBgn0039771, FBgn0003249, FBgn0259111, FBgn0041585, FBgn0085384, FBgn0019940, FBgn0083963, FBgn0038247, FBgn0051660, FBgn0032123, FBgn0003169, FBgn0033483, FBgn0039928, FBgn0040505, FBgn0038354, FBgn0053516, FBgn0051720, FBgn0032006, FBgn0029837, FBgn0036461, FBgn0016650, FBgn00298…
GO:0097458	neuron part	6.14274e-07	1.56703e-09	90	1396	545	16085	0	0	FBgn0036009, FBgn0026394, FBgn0037447, FBgn0000414, FBgn0025726, FBgn0003371, FBgn0025879, FBgn0261041, FBgn0263705, FBgn0012051, FBgn0027594, FBgn0020261, FBgn0030613, FBgn0037015, FBgn0259246, FBgn0015772, FBgn0028400, FBgn0040505, FBgn0010051, FBgn0045485, FBgn0053516, FBgn0050021, FBgn0037576, FBgn0039915, FBgn0004575, FBgn0029830, FBgn0263289, FBgn0086778, FBgn0039883, FBgn0030230, FBgn00231…
GO:0042995	cell projection	8.67566e-06	2.21318e-08	97	1396	635	16085	0	0	FBgn0036009, FBgn0000206, FBgn0026394, FBgn0243516, FBgn0037447, FBgn0000414, FBgn0025726, FBgn0003371, FBgn0025879, FBgn0044826, FBgn0263705, FBgn0259210, FBgn0027594, FBgn0000121, FBgn0019940, FBgn0020261, FBgn0030613, FBgn0037015, FBgn0001263, FBgn0015772, FBgn0026061, FBgn0037917, FBgn0000120, FBgn0028400, FBgn0035799, FBgn0086690, FBgn0040505, FBgn0010051, FBgn0045485, FBgn0053516, FBgn00500…
GO:0120025	plasma membrane bounded cell projection	1.258e-05	3.20919e-08	96	1396	631	16085	0	0	FBgn0036009, FBgn0000206, FBgn0026394, FBgn0243516, FBgn0037447, FBgn0000414, FBgn0025726, FBgn0003371, FBgn0025879, FBgn0044826, FBgn0263705, FBgn0259210, FBgn0027594, FBgn0000121, FBgn0019940, FBgn0020261, FBgn0030613, FBgn0037015, FBgn0001263, FBgn0015772, FBgn0026061, FBgn0037917, FBgn0000120, FBgn0028400, FBgn0035799, FBgn0086690, FBgn0040505, FBgn0010051, FBgn0045485, FBgn0053516, FBgn00500…
GO:0044456	synapse part	1.32168e-05	3.37164e-08	44	1396	211	16085	0	0	FBgn0000635, FBgn0035767, FBgn0010114, FBgn0025726, FBgn0053547, FBgn0010015, FBgn0261041, FBgn0027594, FBgn0053208, FBgn0030613, FBgn0037015, FBgn0038816, FBgn0259246, FBgn0036566, FBgn0004118, FBgn0039927, FBgn0039928, FBgn0028400, FBgn0003429, FBgn0040505, FBgn0261547, FBgn0260964, FBgn0039788, FBgn0051201, FBgn0050021, FBgn0039900, FBgn0037050, FBgn0035976, FBgn0034602, FBgn0004575, FBgn00388…
GO:0045202	synapse	4.54586e-05	1.15966e-07	53	1396	288	16085	0	0	FBgn0000635, FBgn0035767, FBgn0010114, FBgn0025726, FBgn0053547, FBgn0003371, FBgn0010015, FBgn0261041, FBgn0027594, FBgn0053208, FBgn0030613, FBgn0083963, FBgn0263456, FBgn0037015, FBgn0038816, FBgn0039840, FBgn0259246, FBgn0015795, FBgn0036566, FBgn0004118, FBgn0039927, FBgn0039928, FBgn0028400, FBgn0003429, FBgn0040505, FBgn0261547, FBgn0260964, FBgn0039788, FBgn0051201, FBgn0050021, FBgn00399…
GO:0043005	neuron projection	0.000115186	2.93841e-07	70	1396	435	16085	0	0	FBgn0036009, FBgn0026394, FBgn0037447, FBgn0000414, FBgn0025726, FBgn0003371, FBgn0025879, FBgn0027594, FBgn0020261, FBgn0030613, FBgn0037015, FBgn0015772, FBgn0028400, FBgn0040505, FBgn0010051, FBgn0045485, FBgn0053516, FBgn0050021, FBgn0037576, FBgn0039915, FBgn0004575, FBgn0029830, FBgn0086778, FBgn0023179, FBgn0033438, FBgn0025702, FBgn0052672, FBgn0260753, FBgn0004244, FBgn0030297, FBgn00104…
GO:0098590	plasma membrane region	0.000673049	1.71696e-06	53	1396	313	16085	0	0	FBgn0000635, FBgn0036009, FBgn0036080, FBgn0000206, FBgn0026394, FBgn0035170, FBgn0035767, FBgn0034716, FBgn0043903, FBgn0026395, FBgn0030204, FBgn0051116, FBgn0039872, FBgn0000008, FBgn0025726, FBgn0261873, FBgn0004456, FBgn0011603, FBgn0026389, FBgn0032123, FBgn0039840, FBgn0259246, FBgn0037917, FBgn0004118, FBgn0039927, FBgn0039928, FBgn0028400, FBgn0003429, FBgn0263258, FBgn0261547, FBgn00535…
GO:0005576	extracellular region	0.00500446	1.27665e-05	147	1396	1210	16085	0	0	FBgn0004429, FBgn0033320, FBgn0038818, FBgn0034153, FBgn0262057, FBgn0037862, FBgn0039042, FBgn0033710, FBgn0034329, FBgn0085256, FBgn0261294, FBgn0027578, FBgn0010225, FBgn0026061, FBgn0038919, FBgn0039928, FBgn0004589, FBgn0259748, FBgn0025827, FBgn0036881, FBgn0036229, FBgn0000108, FBgn0000533, FBgn0034417, FBgn0050414, FBgn0044047, FBgn0030349, FBgn0035279, FBgn0053265, FBgn0044050, FBgn00275…
GO:0005615	extracellular space	0.00533513	1.361e-05	93	1396	693	16085	0	0	FBgn0004429, FBgn0030270, FBgn0033320, FBgn0038818, FBgn0004780, FBgn0034153, FBgn0262057, FBgn0037862, FBgn0040582, FBgn0085256, FBgn0022355, FBgn0025879, FBgn0038172, FBgn0035575, FBgn0261294, FBgn0026061, FBgn0013770, FBgn0033483, FBgn0038919, FBgn0025827, FBgn0031471, FBgn0264815, FBgn0000533, FBgn0034417, FBgn0050414, FBgn0034435, FBgn0044047, FBgn0030349, FBgn0044050, FBgn0036186, FBgn00379…
GO:0098793	presynapse	0.00797507	2.03446e-05	30	1396	154	16085	0.0021	0.04	FBgn0000635, FBgn0028400, FBgn0040505, FBgn0260964, FBgn0261547, FBgn0025726, FBgn0039900, FBgn0050021, FBgn0053547, FBgn0010015, FBgn0034602, FBgn0035976, FBgn0004575, FBgn0029830, FBgn0261041, FBgn0039883, FBgn0004242, FBgn0030230, FBgn0026439, FBgn0053208, FBgn0025702, FBgn0052672, FBgn0010414, FBgn0030613, FBgn0037015, FBgn0016975, FBgn0038816, FBgn0259246, FBgn0261564, FBgn0036566
GO:1902495	transmembrane transporter complex	0.00896132	2.28605e-05	23	1396	104	16085	0.002	0.04	FBgn0004118, FBgn0259145, FBgn0032946, FBgn0085434, FBgn0003429, FBgn0035696, FBgn0010241, FBgn0051201, FBgn0005564, FBgn0265194, FBgn0260005, FBgn0028863, FBgn0029830, FBgn0033494, FBgn0263289, FBgn0263220, FBgn0086778, FBgn0039594, FBgn0064123, FBgn0001991, FBgn0039840, FBgn0053970, FBgn0038691
plasma membrane				intrinsic component of membrane				integral component of membrane				cell periphery				membrane				plasma membrane part				membrane part				intrinsic component of plasma membrane				integral component of plasma membrane				neuron part				cell projection				plasma membrane bounded cell projection				synapse part
FBgn0036009	DS10_00010266	Odorant receptor 67a	Or67a	FBgn0038818	DS10_00012012	Neprilysin 4	Nep4	FBgn0038818	DS10_00012012	Neprilysin 4	Nep4	FBgn0036009	DS10_00010266	Odorant receptor 67a	Or67a	FBgn0031081	DS10_00013381	Neprilysin 3	Nep3	FBgn0036009	DS10_00010266	Odorant receptor 67a	Or67a	FBgn0031081	DS10_00013381	Neprilysin 3	Nep3	FBgn0033744	DS10_00002631	Diuretic hormone 44 receptor 2	Dh44-R2	FBgn0033744	DS10_00002631	Diuretic hormone 44 receptor 2	Dh44-R2	FBgn0036009	DS10_00010266	Odorant receptor 67a	Or67a	FBgn0036009	DS10_00010266	Odorant receptor 67a	Or67a	FBgn0036009	DS10_00010266	Odorant receptor 67a	Or67a	FBgn0000635	DS10_00008349
FBgn0034381	DS10_00005780	Lithium-inducible SLC6 transporter	List	FBgn0031081	DS10_00013381	Neprilysin 3	Nep3	FBgn0031081	DS10_00013381	Neprilysin 3	Nep3	FBgn0034381	DS10_00005780	Lithium-inducible SLC6 transporter	List	FBgn0036009	DS10_00010266	Odorant receptor 67a	Or67a	FBgn0039058	DS10_00009944	Vacuolar H[+] ATPase AC39 subunit 2	VhaAC39-2	FBgn0036009	DS10_00010266	Odorant receptor 67a	Or67a	FBgn0039821	DS10_00012139	-	CG15556	FBgn0039821	DS10_00012139	-	CG15556	FBgn0026394	DS10_00000111	Odorant receptor 24a	Or24a	FBgn0000206	DS10_00012116	bride of sevenless	boss	FBgn0000206	DS10_00012116	bride of sevenless	boss	FBgn0035767	DS10_00007244
FBgn0024248	DS10_00000455	chico	chico	FBgn0036009	DS10_00010266	Odorant receptor 67a	Or67a	FBgn0036009	DS10_00010266	Odorant receptor 67a	Or67a	FBgn0024248	DS10_00000455	chico	chico	FBgn0015766	DS10_00007186	Msr-110	Msr-110	FBgn0043903	DS10_00004742	domeless	dome	FBgn0015766	DS10_00007186	Msr-110	Msr-110	FBgn0000206	DS10_00012116	bride of sevenless	boss	FBgn0000206	DS10_00012116	bride of sevenless	boss	FBgn0037447	DS10_00008085	Neurochondrin	Neurochondrin	FBgn0026394	DS10_00000111	Odorant receptor 24a	Or24a	FBgn0026394	DS10_00000111	Odorant receptor 24a	Or24a	FBgn0010114	DS10_00003334
FBgn0039058	DS10_00009944	Vacuolar H[+] ATPase AC39 subunit 2	VhaAC39-2	FBgn0034381	DS10_00005780	Lithium-inducible SLC6 transporter	List	FBgn0034381	DS10_00005780	Lithium-inducible SLC6 transporter	List	FBgn0039058	DS10_00009944	Vacuolar H[+] ATPase AC39 subunit 2	VhaAC39-2	FBgn0031971	DS10_00006171	Starvation-upregulated protein	Sirup	FBgn0039771	DS10_00009539	Osiris 23	Osi23	FBgn0031971	DS10_00006171	Starvation-upregulated protein	Sirup	FBgn0003366	DS10_00006897	sevenless	sev	FBgn0003366	DS10_00006897	sevenless	sev	FBgn0000414	DS10_00010847	Disabled	Dab	FBgn0243516	DS10_00003519	Verprolin 1	Vrp1	FBgn0243516	DS10_00003519	Verprolin 1	Vrp1	FBgn0025726	DS10_00007080
FBgn0043903	DS10_00004742	domeless	dome	FBgn0015766	DS10_00007186	Msr-110	Msr-110	FBgn0015766	DS10_00007186	Msr-110	Msr-110	FBgn0043903	DS10_00004742	domeless	dome	FBgn0041224	DS10_00009166	Gustatory receptor 97a	Gr97a	FBgn0259111	DS10_00001495	Na[+]-driven anion exchanger 1	Ndae1	FBgn0041224	DS10_00009166	Gustatory receptor 97a	Gr97a	FBgn0032946	DS10_00001349	nervana 3	nrv3	FBgn0032946	DS10_00001349	nervana 3	nrv3	FBgn0025726	DS10_00007080	unc-13	unc-13	FBgn0037447	DS10_00008085	Neurochondrin	Neurochondrin	FBgn0037447	DS10_00008085	Neurochondrin	Neurochondrin	FBgn0053547	DS10_00009911
FBgn0039771	DS10_00009539	Osiris 23	Osi23	FBgn0041224	DS10_00009166	Gustatory receptor 97a	Gr97a	FBgn0041224	DS10_00009166	Gustatory receptor 97a	Gr97a	FBgn0039771	DS10_00009539	Osiris 23	Osi23	FBgn0034156	DS10_00003279	-	CG5348	FBgn0085384	DS10_00013378	-	CG34355	FBgn0034156	DS10_00003279	-	CG5348	FBgn0085434	DS10_00003598	Na channel protein 60E	NaCP60E	FBgn0085434	DS10_00003598	Na channel protein 60E	NaCP60E	FBgn0003371	DS10_00004668	shaggy	sgg	FBgn0000414	DS10_00010847	Disabled	Dab	FBgn0000414	DS10_00010847	Disabled	Dab	FBgn0010015	DS10_00009155
FBgn0259111	DS10_00001495	Na[+]-driven anion exchanger 1	Ndae1	FBgn0034156	DS10_00003279	-	CG5348	FBgn0034156	DS10_00003279	-	CG5348	FBgn0259111	DS10_00001495	Na[+]-driven anion exchanger 1	Ndae1	FBgn0260812	DS10_00006298	inaF-D	inaF-D	FBgn0004647	DS10_00006082	Notch	N	FBgn0067783	DS10_00011312	Dephosphocoenzyme A carrier	DPCoAC	FBgn0034247	DS10_00003591	-	CG6484	FBgn0034247	DS10_00003591	-	CG6484	FBgn0025879	DS10_00010024	Tissue inhibitor of metalloproteases	Timp	FBgn0025726	DS10_00007080	unc-13	unc-13	FBgn0025726	DS10_00007080	unc-13	unc-13	FBgn0261041	DS10_00006543
FBgn0085384	DS10_00013378	-	CG34355	FBgn0039771	DS10_00009539	Osiris 23	Osi23	FBgn0039771	DS10_00009539	Osiris 23	Osi23	FBgn0085384	DS10_00013378	-	CG34355	FBgn0067783	DS10_00011312	Dephosphocoenzyme A carrier	DPCoAC	FBgn0083963	DS10_00013016	Neuroligin 3	Nlg3	FBgn0037916	DS10_00010388	-	CG5342	FBgn0035696	DS10_00004187	Bestrophin 2	Best2	FBgn0035696	DS10_00004187	Bestrophin 2	Best2	FBgn0261041	DS10_00006543	straightjacket	stj	FBgn0003371	DS10_00004668	shaggy	sgg	FBgn0003371	DS10_00004668	shaggy	sgg	FBgn0027594	DS10_00004463
FBgn0264494	DS10_00000769	-	CG17646	FBgn0067783	DS10_00011312	Dephosphocoenzyme A carrier	DPCoAC	FBgn0067783	DS10_00011312	Dephosphocoenzyme A carrier	DPCoAC	FBgn0264494	DS10_00000769	-	CG17646	FBgn0037916	DS10_00010388	-	CG5342	FBgn0038247	DS10_00012243	Cadherin 88C	Cad88C	FBgn0034081	DS10_00003152	-	CG10731	FBgn0051116	DS10_00009901	Chloride channel-a	ClC-a	FBgn0051116	DS10_00009901	Chloride channel-a	ClC-a	FBgn0263705	DS10_00006888	Myosin 10A	Myo10A	FBgn0025879	DS10_00010024	Tissue inhibitor of metalloproteases	Timp	FBgn0025879	DS10_00010024	Tissue inhibitor of metalloproteases	Timp	FBgn0053208	DS10_00007753
FBgn0004647	DS10_00006082	Notch	N	FBgn0259111	DS10_00001495	Na[+]-driven anion exchanger 1	Ndae1	FBgn0259111	DS10_00001495	Na[+]-driven anion exchanger 1	Ndae1	FBgn0004647	DS10_00006082	Notch	N	FBgn0034081	DS10_00003152	-	CG10731	FBgn0259246	DS10_00003361	bruchpilot	brp	FBgn0035400	DS10_00007896	-	CG11537	FBgn0039771	DS10_00009539	Osiris 23	Osi23	FBgn0039771	DS10_00009539	Osiris 23	Osi23	FBgn0012051	DS10_00002059	Calpain-A	CalpA	FBgn0044826	DS10_00010459	Pak3	Pak3	FBgn0044826	DS10_00010459	Pak3	Pak3	FBgn0030613	DS10_00006249
FBgn0083963	DS10_00013016	Neuroligin 3	Nlg3	FBgn0085384	DS10_00013378	-	CG34355	FBgn0085384	DS10_00013378	-	CG34355	FBgn0083963	DS10_00013016	Neuroligin 3	Nlg3	FBgn0264494	DS10_00000769	-	CG17646	FBgn0026061	DS10_00012971	Multiple inositol polyphosphate phosphatase 1	Mipp1	FBgn0032018	DS10_00000383	-	CG7806	FBgn0003249	DS10_00009674	Rhodopsin 3	Rh3	FBgn0003249	DS10_00009674	Rhodopsin 3	Rh3	FBgn0027594	DS10_00004463	draper	drpr	FBgn0263705	DS10_00006888	Myosin 10A	Myo10A	FBgn0263705	DS10_00006888	Myosin 10A	Myo10A	FBgn0037015	DS10_00004320
FBgn0038247	DS10_00012243	Cadherin 88C	Cad88C	FBgn0259210	DS10_00002992	prominin	prom	FBgn0259210	DS10_00002992	prominin	prom	FBgn0038247	DS10_00012243	Cadherin 88C	Cad88C	FBgn0000337	DS10_00002890	cinnabar	cn	FBgn0003169	DS10_00012246	punt	put	FBgn0038247	DS10_00012243	Cadherin 88C	Cad88C	FBgn0259111	DS10_00001495	Na[+]-driven anion exchanger 1	Ndae1	FBgn0259111	DS10_00001495	Na[+]-driven anion exchanger 1	Ndae1	FBgn0020261	DS10_00004775	pacman	pcm	FBgn0259210	DS10_00002992	prominin	prom	FBgn0259210	DS10_00002992	prominin	prom	FBgn0038816	DS10_00012011
FBgn0032129	DS10_00001590	junctophilin	jp	FBgn0037916	DS10_00010388	-	CG5342	FBgn0037916	DS10_00010388	-	CG5342	FBgn0032129	DS10_00001590	junctophilin	jp	FBgn0035400	DS10_00007896	-	CG11537	FBgn0085426	DS10_00002215	Rad, Gem/Kir family member 3	Rgk3	FBgn0033047	DS10_00002056	-	CG7882	FBgn0041585	DS10_00003107	olf186-F	olf186-F	FBgn0041585	DS10_00003107	olf186-F	olf186-F	FBgn0030613	DS10_00006249	Rab3 GDP-GTP exchange factor	Rab3-GEF	FBgn0027594	DS10_00004463	draper	drpr	FBgn0027594	DS10_00004463	draper	drpr	FBgn0259246	DS10_00003361
FBgn0259246	DS10_00003361	bruchpilot	brp	FBgn0051141	DS10_00009577	-	CG31141	FBgn0051141	DS10_00009577	-	CG31141	FBgn0259246	DS10_00003361	bruchpilot	brp	FBgn0032018	DS10_00000383	-	CG7806	FBgn0039928	DS10_00007064	Calsyntenin-1	Cals	FBgn0261089	DS10_00001134	Synaptotagmin alpha	Sytalpha	FBgn0085384	DS10_00013378	-	CG34355	FBgn0085384	DS10_00013378	-	CG34355	FBgn0037015	DS10_00004320	crimpy	cmpy	FBgn0000121	DS10_00003763	Arrestin 2	Arr2	FBgn0000121	DS10_00003763	Arrestin 2	Arr2	FBgn0036566	DS10_00008853
FBgn0026061	DS10_00012971	Multiple inositol polyphosphate phosphatase 1	Mipp1	FBgn0052058	DS10_00003941	Ionotropic receptor 67c	Ir67c	FBgn0052058	DS10_00003941	Ionotropic receptor 67c	Ir67c	FBgn0026061	DS10_00012971	Multiple inositol polyphosphate phosphatase 1	Mipp1	FBgn0038247	DS10_00012243	Cadherin 88C	Cad88C	FBgn0038354	DS10_00009571	-	CG5404	FBgn0003169	DS10_00012246	punt	put	FBgn0019940	DS10_00012865	Rhodopsin 6	Rh6	FBgn0019940	DS10_00012865	Rhodopsin 6	Rh6	FBgn0259246	DS10_00003361	bruchpilot	brp	FBgn0019940	DS10_00012865	Rhodopsin 6	Rh6	FBgn0019940	DS10_00012865	Rhodopsin 6	Rh6	FBgn0004118	DS10_00010768
FBgn0261089	DS10_00001134	Synaptotagmin alpha	Sytalpha	FBgn0004647	DS10_00006082	Notch	N	FBgn0004647	DS10_00006082	Notch	N	FBgn0261089	DS10_00001134	Synaptotagmin alpha	Sytalpha	FBgn0033047	DS10_00002056	-	CG7882	FBgn0261988	DS10_00007377	G protein-coupled receptor kinase 2	Gprk2	FBgn0034141	DS10_00005843	-	CG8311	FBgn0083963	DS10_00013016	Neuroligin 3	Nlg3	FBgn0083963	DS10_00013016	Neuroligin 3	Nlg3	FBgn0015772	DS10_00001228	Numb-associated kinase	Nak	FBgn0020261	DS10_00004775	pacman	pcm	FBgn0020261	DS10_00004775	pacman	pcm	FBgn0039927	DS10_00007062
FBgn0003169	DS10_00012246	punt	put	FBgn0013995	DS10_00012700	Na/Ca-exchange protein	Calx	FBgn0013995	DS10_00012700	Na/Ca-exchange protein	Calx	FBgn0003169	DS10_00012246	punt	put	FBgn0261089	DS10_00001134	Synaptotagmin alpha	Sytalpha	FBgn0037576	DS10_00010629	Odorant receptor 85a	Or85a	FBgn0039928	DS10_00007064	Calsyntenin-1	Cals	FBgn0038247	DS10_00012243	Cadherin 88C	Cad88C	FBgn0038247	DS10_00012243	Cadherin 88C	Cad88C	FBgn0028400	DS10_00013519	Synaptotagmin 4	Syt4	FBgn0030613	DS10_00006249	Rab3 GDP-GTP exchange factor	Rab3-GEF	FBgn0030613	DS10_00006249	Rab3 GDP-GTP exchange factor	Rab3-GEF	FBgn0039928	DS10_00007064
FBgn0039928	DS10_00007064	Calsyntenin-1	Cals	FBgn0035400	DS10_00007896	-	CG11537	FBgn0035400	DS10_00007896	-	CG11537	FBgn0039928	DS10_00007064	Calsyntenin-1	Cals	FBgn0003169	DS10_00012246	punt	put	FBgn0029837	DS10_00006834	Tetraspanin 5D	Tsp5D	FBgn0045485	DS10_00001100	Gustatory receptor 36c	Gr36c	FBgn0051660	DS10_00000648	smog	smog	FBgn0051660	DS10_00000648	smog	smog	FBgn0040505	DS10_00003295	Anaplastic lymphoma kinase	Alk	FBgn0037015	DS10_00004320	crimpy	cmpy	FBgn0037015	DS10_00004320	crimpy	cmpy	FBgn0028400	DS10_00013519
FBgn0085426	DS10_00002215	Rad, Gem/Kir family member 3	Rgk3	FBgn0032018	DS10_00000383	-	CG7806	FBgn0032018	DS10_00000383	-	CG7806	FBgn0085426	DS10_00002215	Rad, Gem/Kir family member 3	Rgk3	FBgn0034141	DS10_00005843	-	CG8311	FBgn0036461	DS10_00004095	Zinc/iron regulated transporter-related protein 71B	Zip71B	FBgn0086916	DS10_00010227	sneaky	snky	FBgn0032123	DS10_00001585	Organic anion transporting polypeptide 30B	Oatp30B	FBgn0032123	DS10_00001585	Organic anion transporting polypeptide 30B	Oatp30B	FBgn0010051	DS10_00009222	Inositol 1,4,5,-tris-phosphate receptor	Itp-r83A	FBgn0001263	DS10_00002148	inactivation no afterpotential D	inaD	FBgn0001263	DS10_00002148	inactivation no afterpotential D	inaD	FBgn0003429	DS10_00008739
FBgn0032026	DS10_00009482	-	CG7627	FBgn0083963	DS10_00013016	Neuroligin 3	Nlg3	FBgn0083963	DS10_00013016	Neuroligin 3	Nlg3	FBgn0032026	DS10_00009482	-	CG7627	FBgn0019886	DS10_00003011	0	0	FBgn0016650	DS10_00012044	Leucine-rich repeat-containing G protein-coupled receptor 1	Lgr1	FBgn0039747	DS10_00009430	Adenosine receptor	AdoR	FBgn0026061	DS10_00012971	Multiple inositol polyphosphate phosphatase 1	Mipp1	FBgn0003169	DS10_00012246	punt	put	FBgn0045485	DS10_00001100	Gustatory receptor 36c	Gr36c	FBgn0015772	DS10_00001228	Numb-associated kinase	Nak	FBgn0015772	DS10_00001228	Numb-associated kinase	Nak	FBgn0040505	DS10_00003295
FBgn0038354	DS10_00009571	-	CG5404	FBgn0038247	DS10_00012243	Cadherin 88C	Cad88C	FBgn0038247	DS10_00012243	Cadherin 88C	Cad88C	FBgn0038354	DS10_00009571	-	CG5404	FBgn0039928	DS10_00007064	Calsyntenin-1	Cals	FBgn0263289	DS10_00013394	scribbled	scrib	FBgn0036461	DS10_00004095	Zinc/iron regulated transporter-related protein 71B	Zip71B	FBgn0003169	DS10_00012246	punt	put	FBgn0033483	DS10_00002777	eiger	egr	FBgn0053516	DS10_00001040	defective proboscis extension response 3	dpr3	FBgn0026061	DS10_00012971	Multiple inositol polyphosphate phosphatase 1	Mipp1	FBgn0026061	DS10_00012971	Multiple inositol polyphosphate phosphatase 1	Mipp1	FBgn0261547	DS10_00007828
FBgn0261988	DS10_00007377	G protein-coupled receptor kinase 2	Gprk2	FBgn0033047	DS10_00002056	-	CG7882	FBgn0033047	DS10_00002056	-	CG7882	FBgn0261988	DS10_00007377	G protein-coupled receptor kinase 2	Gprk2	FBgn0045485	DS10_00001100	Gustatory receptor 36c	Gr36c	FBgn0032435	DS10_00008442	Organic anion transporting polypeptide 33Eb	Oatp33Eb	FBgn0016650	DS10_00012044	Leucine-rich repeat-containing G protein-coupled receptor 1	Lgr1	FBgn0033483	DS10_00002777	eiger	egr	FBgn0039928	DS10_00007064	Calsyntenin-1	Cals	FBgn0050021	DS10_00002653	menage a trois	metro	FBgn0037917	DS10_00010386	whacked	wkd	FBgn0037917	DS10_00010386	whacked	wkd	FBgn0260964	DS10_00006565
FBgn0000108	DS10_00005297	beta amyloid protein precursor-like	Appl	FBgn0026061	DS10_00012971	Multiple inositol polyphosphate phosphatase 1	Mipp1	FBgn0261089	DS10_00001134	Synaptotagmin alpha	Sytalpha	FBgn0000108	DS10_00005297	beta amyloid protein precursor-like	Appl	FBgn0086916	DS10_00010227	sneaky	snky	FBgn0003301	DS10_00007287	rutabaga	rut	FBgn0263289	DS10_00013394	scribbled	scrib	FBgn0039928	DS10_00007064	Calsyntenin-1	Cals	FBgn0040505	DS10_00003295	Anaplastic lymphoma kinase	Alk	FBgn0037576	DS10_00010629	Odorant receptor 85a	Or85a	FBgn0000120	DS10_00001150	Arrestin 1	Arr1	FBgn0000120	DS10_00001150	Arrestin 1	Arr1	FBgn0039788	DS10_00009553
FBgn0037576	DS10_00010629	Odorant receptor 85a	Or85a	FBgn0261089	DS10_00001134	Synaptotagmin alpha	Sytalpha	FBgn0003169	DS10_00012246	punt	put	FBgn0000256	DS10_00000123	cappuccino	capu	FBgn0039747	DS10_00009430	Adenosine receptor	AdoR	FBgn0033438	DS10_00003376	Matrix metalloproteinase 2	Mmp2	FBgn0003301	DS10_00007287	rutabaga	rut	FBgn0040505	DS10_00003295	Anaplastic lymphoma kinase	Alk	FBgn0038354	DS10_00009571	-	CG5404	FBgn0039915	DS10_00007093	GABA transporter	Gat	FBgn0028400	DS10_00013519	Synaptotagmin 4	Syt4	FBgn0028400	DS10_00013519	Synaptotagmin 4	Syt4	FBgn0051201	DS10_00012665
FBgn0029837	DS10_00006834	Tetraspanin 5D	Tsp5D	FBgn0003169	DS10_00012246	punt	put	FBgn0028513	DS10_00001696	-	CG9254	FBgn0037576	DS10_00010629	Odorant receptor 85a	Or85a	FBgn0036461	DS10_00004095	Zinc/iron regulated transporter-related protein 71B	Zip71B	FBgn0052843	DS10_00006592	Diuretic hormone 31 Receptor	Dh31-R	FBgn0036083	DS10_00003940	Ionotropic receptor 67b	Ir67b	FBgn0038354	DS10_00009571	-	CG5404	FBgn0053516	DS10_00001040	defective proboscis extension response 3	dpr3	FBgn0004575	DS10_00010025	Synapsin	Syn	FBgn0035799	DS10_00007278	-	CG14838	FBgn0035799	DS10_00007278	-	CG14838	FBgn0050021	DS10_00002653
FBgn0039915	DS10_00007093	GABA transporter	Gat	FBgn0028513	DS10_00001696	-	CG9254	FBgn0034141	DS10_00005843	-	CG8311	FBgn0034408	DS10_00005810	serrano	sano	FBgn0016650	DS10_00012044	Leucine-rich repeat-containing G protein-coupled receptor 1	Lgr1	FBgn0023000	DS10_00013361	methuselah	mth	FBgn0033438	DS10_00003376	Matrix metalloproteinase 2	Mmp2	FBgn0053516	DS10_00001040	defective proboscis extension response 3	dpr3	FBgn0051720	DS10_00000453	methuselah-like 15	mthl15	FBgn0029830	DS10_00008207	Glutamate receptor binding protein	Grip	FBgn0086690	DS10_00004106	Pericentrin-like protein	Plp	FBgn0086690	DS10_00004106	Pericentrin-like protein	Plp	FBgn0039900	DS10_00007119
FBgn0036461	DS10_00004095	Zinc/iron regulated transporter-related protein 71B	Zip71B	FBgn0034141	DS10_00005843	-	CG8311	FBgn0038919	DS10_00011120	Quiescin sulfhydryl oxidase 2	Qsox2	FBgn0029837	DS10_00006834	Tetraspanin 5D	Tsp5D	FBgn0263289	DS10_00013394	scribbled	scrib	FBgn0014019	DS10_00001977	Rhodopsin 5	Rh5	FBgn0052843	DS10_00006592	Diuretic hormone 31 Receptor	Dh31-R	FBgn0051720	DS10_00000453	methuselah-like 15	mthl15	FBgn0032006	DS10_00000395	PDGF- and VEGF-receptor related	Pvr	FBgn0263289	DS10_00013394	scribbled	scrib	FBgn0040505	DS10_00003295	Anaplastic lymphoma kinase	Alk	FBgn0040505	DS10_00003295	Anaplastic lymphoma kinase	Alk	FBgn0037050	DS10_00004277
FBgn0016650	DS10_00012044	Leucine-rich repeat-containing G protein-coupled receptor 1	Lgr1	FBgn0038919	DS10_00011120	Quiescin sulfhydryl oxidase 2	Qsox2	FBgn0039928	DS10_00007064	Calsyntenin-1	Cals	FBgn0039915	DS10_00007093	GABA transporter	Gat	FBgn0003301	DS10_00007287	rutabaga	rut	FBgn0033739	DS10_00002627	Dystrobrevin	Dyb	FBgn0265262	DS10_00007687	Vacuolar H[+] ATPase 68kD subunit 1	Vha68-1	FBgn0032006	DS10_00000395	PDGF- and VEGF-receptor related	Pvr	FBgn0029837	DS10_00006834	Tetraspanin 5D	Tsp5D	FBgn0086778	DS10_00004780	nicotinic Acetylcholine Receptor alpha7	nAChRalpha7	FBgn0010051	DS10_00009222	Inositol 1,4,5,-tris-phosphate receptor	Itp-r83A	FBgn0010051	DS10_00009222	Inositol 1,4,5,-tris-phosphate receptor	Itp-r83A	FBgn0035976	DS10_00003828
FBgn0263289	DS10_00013394	scribbled	scrib	FBgn0039928	DS10_00007064	Calsyntenin-1	Cals	FBgn0032026	DS10_00009482	-	CG7627	FBgn0036461	DS10_00004095	Zinc/iron regulated transporter-related protein 71B	Zip71B	FBgn0034485	DS10_00005472	-	CG11099	FBgn0037238	DS10_00007612	-	CG1090	FBgn0023000	DS10_00013361	methuselah	mth	FBgn0263930	DS10_00003785	division abnormally delayed	dally	FBgn0036461	DS10_00004095	Zinc/iron regulated transporter-related protein 71B	Zip71B	FBgn0039883	DS10_00007420	Rho GTPase activating protein at 100F	RhoGAP100F	FBgn0045485	DS10_00001100	Gustatory receptor 36c	Gr36c	FBgn0045485	DS10_00001100	Gustatory receptor 36c	Gr36c	FBgn0034602	DS10_00002208
FBgn0032435	DS10_00008442	Organic anion transporting polypeptide 33Eb	Oatp33Eb	FBgn0032026	DS10_00009482	-	CG7627	FBgn0263390	DS10_00010556	Na[+]/H[+] hydrogen antiporter 2	Nha2	FBgn0016650	DS10_00012044	Leucine-rich repeat-containing G protein-coupled receptor 1	Lgr1	FBgn0036083	DS10_00003940	Ionotropic receptor 67b	Ir67b	FBgn0000635	DS10_00008349	Fasciclin 2	Fas2	FBgn0037238	DS10_00007612	-	CG1090	FBgn0029837	DS10_00006834	Tetraspanin 5D	Tsp5D	FBgn0016650	DS10_00012044	Leucine-rich repeat-containing G protein-coupled receptor 1	Lgr1	FBgn0030230	DS10_00007045	Rabphilin	Rph	FBgn0053516	DS10_00001040	defective proboscis extension response 3	dpr3	FBgn0053516	DS10_00001040	defective proboscis extension response 3	dpr3	FBgn0004575	DS10_00010025
FBgn0039282	DS10_00009665	Band4.1 inhibitor LRP interactor	Bili	FBgn0263390	DS10_00010556	Na[+]/H[+] hydrogen antiporter 2	Nha2	FBgn0038354	DS10_00009571	-	CG5404	FBgn0038826	DS10_00009394	Syncrip	Syp	FBgn0023179	DS10_00010452	amontillado	amon	FBgn0005631	DS10_00002130	roundabout 1	robo1	FBgn0035170	DS10_00004566	defective proboscis extension response 20	dpr20	FBgn0036461	DS10_00004095	Zinc/iron regulated transporter-related protein 71B	Zip71B	FBgn0029830	DS10_00008207	Glutamate receptor binding protein	Grip	FBgn0023179	DS10_00010452	amontillado	amon	FBgn0050021	DS10_00002653	menage a trois	metro	FBgn0050021	DS10_00002653	menage a trois	metro	FBgn0038826	DS10_00009394
FBgn0003301	DS10_00007287	rutabaga	rut	FBgn0038354	DS10_00009571	-	CG5404	FBgn0053110	DS10_00011769	-	CG33110	FBgn0263289	DS10_00013394	scribbled	scrib	FBgn0033438	DS10_00003376	Matrix metalloproteinase 2	Mmp2	FBgn0035170	DS10_00004566	defective proboscis extension response 20	dpr20	FBgn0035192	DS10_00004535	-	CG9194	FBgn0016650	DS10_00012044	Leucine-rich repeat-containing G protein-coupled receptor 1	Lgr1	FBgn0033494	DS10_00002789	KCNQ potassium channel	KCNQ	FBgn0033438	DS10_00003376	Matrix metalloproteinase 2	Mmp2	FBgn0037576	DS10_00010629	Odorant receptor 85a	Or85a	FBgn0037576	DS10_00010629	Odorant receptor 85a	Or85a	FBgn0029830	DS10_00008207
FBgn0034485	DS10_00005472	-	CG11099	FBgn0053110	DS10_00011769	-	CG33110	FBgn0045485	DS10_00001100	Gustatory receptor 36c	Gr36c	FBgn0032435	DS10_00008442	Organic anion transporting polypeptide 33Eb	Oatp33Eb	FBgn0052843	DS10_00006592	Diuretic hormone 31 Receptor	Dh31-R	FBgn0034716	DS10_00002075	Organic anion transporting polypeptide 58Dc	Oatp58Dc	FBgn0263316	DS10_00011006	Multidrug resistance protein 4	Mrp4	FBgn0029830	DS10_00008207	Glutamate receptor binding protein	Grip	FBgn0263289	DS10_00013394	scribbled	scrib	FBgn0025702	DS10_00007933	Serine-arginine protein kinase at 79D	Srpk79D	FBgn0039915	DS10_00007093	GABA transporter	Gat	FBgn0039915	DS10_00007093	GABA transporter	Gat	FBgn0263289	DS10_00013394
FBgn0027570	DS10_00008595	Neprilysin 2	Nep2	FBgn0045485	DS10_00001100	Gustatory receptor 36c	Gr36c	FBgn0086916	DS10_00010227	sneaky	snky	FBgn0039282	DS10_00009665	Band4.1 inhibitor LRP interactor	Bili	FBgn0265262	DS10_00007687	Vacuolar H[+] ATPase 68kD subunit 1	Vha68-1	FBgn0035192	DS10_00004535	-	CG9194	FBgn0036211	DS10_00012852	-	CG5946	FBgn0033494	DS10_00002789	KCNQ potassium channel	KCNQ	FBgn0032435	DS10_00008442	Organic anion transporting polypeptide 33Eb	Oatp33Eb	FBgn0260753	DS10_00005213	Pigment-dispersing factor receptor	Pdfr	FBgn0004575	DS10_00010025	Synapsin	Syn	FBgn0004575	DS10_00010025	Synapsin	Syn	FBgn0086778	DS10_00004780
FBgn0033438	DS10_00003376	Matrix metalloproteinase 2	Mmp2	FBgn0086916	DS10_00010227	sneaky	snky	FBgn0000108	DS10_00005297	beta amyloid protein precursor-like	Appl	FBgn0003301	DS10_00007287	rutabaga	rut	FBgn0023000	DS10_00013361	methuselah	mth	FBgn0035385	DS10_00004352	FMRFamide Receptor	FMRFaR	FBgn0039424	DS10_00012802	pickpocket 15	ppk15	FBgn0263289	DS10_00013394	scribbled	scrib	FBgn0003301	DS10_00007287	rutabaga	rut	FBgn0052672	DS10_00007047	Autophagy-related 8a	Atg8a	FBgn0029830	DS10_00008207	Glutamate receptor binding protein	Grip	FBgn0029830	DS10_00008207	Glutamate receptor binding protein	Grip	FBgn0039883	DS10_00007420
FBgn0052843	DS10_00006592	Diuretic hormone 31 Receptor	Dh31-R	FBgn0000108	DS10_00005297	beta amyloid protein precursor-like	Appl	FBgn0037576	DS10_00010629	Odorant receptor 85a	Or85a	FBgn0034485	DS10_00005472	-	CG11099	FBgn0037238	DS10_00007612	-	CG1090	FBgn0028863	DS10_00000922	-	CG4587	FBgn0263220	DS10_00004874	Hyperkinetic	Hk	FBgn0032435	DS10_00008442	Organic anion transporting polypeptide 33Eb	Oatp33Eb	FBgn0086778	DS10_00004780	nicotinic Acetylcholine Receptor alpha7	nAChRalpha7	FBgn0004244	DS10_00003821	Resistant to dieldrin	Rdl	FBgn0086778	DS10_00004780	nicotinic Acetylcholine Receptor alpha7	nAChRalpha7	FBgn0086778	DS10_00004780	nicotinic Acetylcholine Receptor alpha7	nAChRalpha7	FBgn0004242	DS10_00000599
FBgn0265262	DS10_00007687	Vacuolar H[+] ATPase 68kD subunit 1	Vha68-1	FBgn0037576	DS10_00010629	Odorant receptor 85a	Or85a	FBgn0031002	DS10_00004789	-	CG14196	FBgn0027570	DS10_00008595	Neprilysin 2	Nep2	FBgn0035170	DS10_00004566	defective proboscis extension response 20	dpr20	FBgn0263220	DS10_00004874	Hyperkinetic	Hk	FBgn0025391	DS10_00005149	Sarcoglycan delta	Scgdelta	FBgn0003301	DS10_00007287	rutabaga	rut	FBgn0028644	DS10_00000950	beaten path Ic	beat-Ic	FBgn0016975	DS10_00007512	stoned B	stnB	FBgn0023179	DS10_00010452	amontillado	amon	FBgn0023179	DS10_00010452	amontillado	amon	FBgn0030230	DS10_00007045
FBgn0023000	DS10_00013361	methuselah	mth	FBgn0031002	DS10_00004789	-	CG14196	FBgn0029837	DS10_00006834	Tetraspanin 5D	Tsp5D	FBgn0033438	DS10_00003376	Matrix metalloproteinase 2	Mmp2	FBgn0035192	DS10_00004535	-	CG9194	FBgn0025391	DS10_00005149	Sarcoglycan delta	Scgdelta	FBgn0015558	DS10_00004819	tweety	tty	FBgn0086778	DS10_00004780	nicotinic Acetylcholine Receptor alpha7	nAChRalpha7	FBgn0052843	DS10_00006592	Diuretic hormone 31 Receptor	Dh31-R	FBgn0030297	DS10_00005380	Gustatory receptor 10b	Gr10b	FBgn0033438	DS10_00003376	Matrix metalloproteinase 2	Mmp2	FBgn0033438	DS10_00003376	Matrix metalloproteinase 2	Mmp2	FBgn0026439	DS10_00001567
FBgn0014019	DS10_00001977	Rhodopsin 5	Rh5	FBgn0029837	DS10_00006834	Tetraspanin 5D	Tsp5D	FBgn0031865	DS10_00001446	Na[+]/H[+] hydrogen antiporter 1	Nha1	FBgn0052843	DS10_00006592	Diuretic hormone 31 Receptor	Dh31-R	FBgn0263316	DS10_00011006	Multidrug resistance protein 4	Mrp4	FBgn0004456	DS10_00006340	multiple edematous wings	mew	FBgn0031108	DS10_00006018	-	CG15459	FBgn0028644	DS10_00000950	beaten path Ic	beat-Ic	FBgn0260753	DS10_00005213	Pigment-dispersing factor receptor	Pdfr	FBgn0261564	DS10_00002933	Receptor expression enhancing protein A	ReepA	FBgn0025702	DS10_00007933	Serine-arginine protein kinase at 79D	Srpk79D	FBgn0025702	DS10_00007933	Serine-arginine protein kinase at 79D	Srpk79D	FBgn0025702	DS10_00007933
FBgn0051092	DS10_00013008	Lipophorin receptor 2	LpR2	FBgn0031865	DS10_00001446	Na[+]/H[+] hydrogen antiporter 1	Nha1	FBgn0039747	DS10_00009430	Adenosine receptor	AdoR	FBgn0265262	DS10_00007687	Vacuolar H[+] ATPase 68kD subunit 1	Vha68-1	FBgn0036211	DS10_00012852	-	CG5946	FBgn0024277	DS10_00004554	trio	trio	FBgn0050296	DS10_00002738	RIC3 acetylcholine receptor chaperone	RIC-3	FBgn0052843	DS10_00006592	Diuretic hormone 31 Receptor	Dh31-R	FBgn0035504	DS10_00010049	tipE homolog 4	Teh4	FBgn0010473	DS10_00000103	turtle	tutl	FBgn0052672	DS10_00007047	Autophagy-related 8a	Atg8a	FBgn0052672	DS10_00007047	Autophagy-related 8a	Atg8a	FBgn0052672	DS10_00007047
FBgn0033739	DS10_00002627	Dystrobrevin	Dyb	FBgn0039747	DS10_00009430	Adenosine receptor	AdoR	FBgn0039915	DS10_00007093	GABA transporter	Gat	FBgn0023000	DS10_00013361	methuselah	mth	FBgn0039424	DS10_00012802	pickpocket 15	ppk15	FBgn0026389	DS10_00005641	Odorant receptor 43a	Or43a	FBgn0038691	DS10_00010786	-	CG5250	FBgn0260753	DS10_00005213	Pigment-dispersing factor receptor	Pdfr	FBgn0023000	DS10_00013361	methuselah	mth	FBgn0000635	DS10_00008349	Fasciclin 2	Fas2	FBgn0260753	DS10_00005213	Pigment-dispersing factor receptor	Pdfr	FBgn0260753	DS10_00005213	Pigment-dispersing factor receptor	Pdfr	FBgn0064123	DS10_00004836
FBgn0037238	DS10_00007612	-	CG1090	FBgn0039915	DS10_00007093	GABA transporter	Gat	FBgn0036461	DS10_00004095	Zinc/iron regulated transporter-related protein 71B	Zip71B	FBgn0014019	DS10_00001977	Rhodopsin 5	Rh5	FBgn0263220	DS10_00004874	Hyperkinetic	Hk	FBgn0038691	DS10_00010786	-	CG5250	FBgn0003218	DS10_00008401	retinal degeneration B	rdgB	FBgn0035504	DS10_00010049	tipE homolog 4	Teh4	FBgn0004244	DS10_00003821	Resistant to dieldrin	Rdl	FBgn0036080	DS10_00003938	Odorant receptor 67d	Or67d	FBgn0014906	DS10_00000546	alpha/beta hydrolase2	Hydr2	FBgn0014906	DS10_00000546	alpha/beta hydrolase2	Hydr2	FBgn0010414	DS10_00002250
FBgn0000635	DS10_00008349	Fasciclin 2	Fas2	FBgn0036461	DS10_00004095	Zinc/iron regulated transporter-related protein 71B	Zip71B	FBgn0036742	DS10_00012421	-	CG7497	FBgn0051092	DS10_00013008	Lipophorin receptor 2	LpR2	FBgn0025391	DS10_00005149	Sarcoglycan delta	Scgdelta	FBgn0036566	DS10_00008853	Chloride channel-c	ClC-c	FBgn0004118	DS10_00010768	nicotinic Acetylcholine Receptor beta2	nAChRbeta2	FBgn0023000	DS10_00013361	methuselah	mth	FBgn0014019	DS10_00001977	Rhodopsin 5	Rh5	FBgn0005631	DS10_00002130	roundabout 1	robo1	FBgn0004244	DS10_00003821	Resistant to dieldrin	Rdl	FBgn0004244	DS10_00003821	Resistant to dieldrin	Rdl	FBgn0016975	DS10_00007512
FBgn0005631	DS10_00002130	roundabout 1	robo1	FBgn0036742	DS10_00012421	-	CG7497	FBgn0038262	DS10_00011705	-	CG14857	FBgn0033739	DS10_00002627	Dystrobrevin	Dyb	FBgn0025683	DS10_00000004	-	CG3164	FBgn0003218	DS10_00008401	retinal degeneration B	rdgB	FBgn0265182	DS10_00003071	-	CG44247	FBgn0004244	DS10_00003821	Resistant to dieldrin	Rdl	FBgn0037238	DS10_00007612	-	CG1090	FBgn0035767	DS10_00007244	Cln7	Cln7	FBgn0014019	DS10_00001977	Rhodopsin 5	Rh5	FBgn0014019	DS10_00001977	Rhodopsin 5	Rh5	FBgn0261564	DS10_00002933
FBgn0035170	DS10_00004566	defective proboscis extension response 20	dpr20	FBgn0038262	DS10_00011705	-	CG14857	FBgn0016650	DS10_00012044	Leucine-rich repeat-containing G protein-coupled receptor 1	Lgr1	FBgn0016975	DS10_00007512	stoned B	stnB	FBgn0015558	DS10_00004819	tweety	tty	FBgn0004118	DS10_00010768	nicotinic Acetylcholine Receptor beta2	nAChRbeta2	FBgn0263116	DS10_00005814	5-hydroxytryptamine (serotonin) receptor 1B	5-HT1B	FBgn0014019	DS10_00001977	Rhodopsin 5	Rh5	FBgn0027575	DS10_00012213	metabotropic GABA-B receptor subtype 2	GABA-B-R2	FBgn0035170	DS10_00004566	defective proboscis extension response 20	dpr20	FBgn0030297	DS10_00005380	Gustatory receptor 10b	Gr10b	FBgn0030297	DS10_00005380	Gustatory receptor 10b	Gr10b
FBgn0034716	DS10_00002075	Organic anion transporting polypeptide 58Dc	Oatp58Dc	FBgn0016650	DS10_00012044	Leucine-rich repeat-containing G protein-coupled receptor 1	Lgr1	FBgn0263289	DS10_00013394	scribbled	scrib	FBgn0037238	DS10_00007612	-	CG1090	FBgn0031108	DS10_00006018	-	CG15459	FBgn0010389	DS10_00007459	heartless	htl	FBgn0051646	DS10_00001326	Dpr-interacting protein theta	DIP-theta	FBgn0037238	DS10_00007612	-	CG1090	FBgn0010473	DS10_00000103	turtle	tutl	FBgn0026395	DS10_00000620	Odorant receptor 23a	Or23a	FBgn0010473	DS10_00000103	turtle	tutl	FBgn0010473	DS10_00000103	turtle	tutl
FBgn0035192	DS10_00004535	-	CG9194	FBgn0263289	DS10_00013394	scribbled	scrib	FBgn0032435	DS10_00008442	Organic anion transporting polypeptide 33Eb	Oatp33Eb	FBgn0000635	DS10_00008349	Fasciclin 2	Fas2	FBgn0050296	DS10_00002738	RIC3 acetylcholine receptor chaperone	RIC-3	FBgn0263116	DS10_00005814	5-hydroxytryptamine (serotonin) receptor 1B	5-HT1B	FBgn0029932	DS10_00005288	-	CG4607	FBgn0027575	DS10_00012213	metabotropic GABA-B receptor subtype 2	GABA-B-R2	FBgn0050035	DS10_00002451	Trehalose transporter 1-1	Tret1-1	FBgn0030204	DS10_00005998	Odorant receptor 9a	Or9a	FBgn0000635	DS10_00008349	Fasciclin 2	Fas2	FBgn0000635	DS10_00008349	Fasciclin 2	Fas2
FBgn0035385	DS10_00004352	FMRFamide Receptor	FMRFaR	FBgn0032435	DS10_00008442	Organic anion transporting polypeptide 33Eb	Oatp33Eb	FBgn0003301	DS10_00007287	rutabaga	rut	FBgn0005631	DS10_00002130	roundabout 1	robo1	FBgn0035293	DS10_00004432	-	CG5687	FBgn0051646	DS10_00001326	Dpr-interacting protein theta	DIP-theta	FBgn0030718	DS10_00005867	NADH dehydrogenase (ubiquinone) 20 kDa subunit	ND-20	FBgn0010473	DS10_00000103	turtle	tutl	FBgn0005631	DS10_00002130	roundabout 1	robo1	FBgn0010114	DS10_00003334	hikaru genki	hig	FBgn0036080	DS10_00003938	Odorant receptor 67d	Or67d	FBgn0036080	DS10_00003938	Odorant receptor 67d	Or67d
FBgn0051195	DS10_00009393	-	CG31195	FBgn0003301	DS10_00007287	rutabaga	rut	FBgn0036083	DS10_00003940	Ionotropic receptor 67b	Ir67b	FBgn0035170	DS10_00004566	defective proboscis extension response 20	dpr20	FBgn0037239	DS10_00013035	Sideroflexin 1/3	Sfxn1-3	FBgn0029932	DS10_00005288	-	CG4607	FBgn0034602	DS10_00002208	Leucine-rich repeat activity-regulated protein at synapses	Lapsyn	FBgn0050035	DS10_00002451	Trehalose transporter 1-1	Tret1-1	FBgn0035767	DS10_00007244	Cln7	Cln7	FBgn0053547	DS10_00009911	Rab3 interacting molecule	Rim	FBgn0005631	DS10_00002130	roundabout 1	robo1	FBgn0005631	DS10_00002130	roundabout 1	robo1
FBgn0011653	DS10_00013350	masquerade	mas	FBgn0036083	DS10_00003940	Ionotropic receptor 67b	Ir67b	FBgn0027570	DS10_00008595	Neprilysin 2	Nep2	FBgn0034716	DS10_00002075	Organic anion transporting polypeptide 58Dc	Oatp58Dc	FBgn0038691	DS10_00010786	-	CG5250	FBgn0261547	DS10_00007828	Ephexin	Exn	FBgn0035976	DS10_00003828	Peptidoglycan recognition protein LC	PGRP-LC	FBgn0005631	DS10_00002130	roundabout 1	robo1	FBgn0035170	DS10_00004566	defective proboscis extension response 20	dpr20	FBgn0010015	DS10_00009155	Calcineurin A1	CanA1	FBgn0035170	DS10_00004566	defective proboscis extension response 20	dpr20	FBgn0035170	DS10_00004566	defective proboscis extension response 20	dpr20
FBgn0003656	DS10_00007040	swiss cheese	sws	FBgn0027570	DS10_00008595	Neprilysin 2	Nep2	FBgn0052843	DS10_00006592	Diuretic hormone 31 Receptor	Dh31-R	FBgn0035192	DS10_00004535	-	CG9194	FBgn0003218	DS10_00008401	retinal degeneration B	rdgB	FBgn0033558	DS10_00002859	-	CG12344	FBgn0026399	DS10_00011428	Odorant receptor 85e	Or85e	FBgn0035767	DS10_00007244	Cln7	Cln7	FBgn0034716	DS10_00002075	Organic anion transporting polypeptide 58Dc	Oatp58Dc	FBgn0011653	DS10_00013350	masquerade	mas	FBgn0026395	DS10_00000620	Odorant receptor 23a	Or23a	FBgn0026395	DS10_00000620	Odorant receptor 23a	Or23a
FBgn0028863	DS10_00000922	-	CG4587	FBgn0052843	DS10_00006592	Diuretic hormone 31 Receptor	Dh31-R	FBgn0023000	DS10_00013361	methuselah	mth	FBgn0035385	DS10_00004352	FMRFamide Receptor	FMRFaR	FBgn0004118	DS10_00010768	nicotinic Acetylcholine Receptor beta2	nAChRbeta2	FBgn0034602	DS10_00002208	Leucine-rich repeat activity-regulated protein at synapses	Lapsyn	FBgn0026439	DS10_00001567	Excitatory amino acid transporter 1	Eaat1	FBgn0035170	DS10_00004566	defective proboscis extension response 20	dpr20	FBgn0029506	DS10_00005622	Tetraspanin 42Ee	Tsp42Ee	FBgn0030555	DS10_00007483	F box and leucine-rich-repeat gene 4	Fbxl4	FBgn0030204	DS10_00005998	Odorant receptor 9a	Or9a	FBgn0030204	DS10_00005998	Odorant receptor 9a	Or9a
FBgn0263220	DS10_00004874	Hyperkinetic	Hk	FBgn0023000	DS10_00013361	methuselah	mth	FBgn0001296	DS10_00011510	karmoisin	kar	FBgn0051195	DS10_00009393	-	CG31195	FBgn0265182	DS10_00003071	-	CG44247	FBgn0035976	DS10_00003828	Peptidoglycan recognition protein LC	PGRP-LC	FBgn0031520	DS10_00000535	-	CG8837	FBgn0034716	DS10_00002075	Organic anion transporting polypeptide 58Dc	Oatp58Dc	FBgn0035192	DS10_00004535	-	CG9194	FBgn0000546	DS10_00006508	Ecdysone receptor	EcR	FBgn0011653	DS10_00013350	masquerade	mas	FBgn0011653	DS10_00013350	masquerade	mas
FBgn0025391	DS10_00005149	Sarcoglycan delta	Scgdelta	FBgn0001296	DS10_00011510	karmoisin	kar	FBgn0014019	DS10_00001977	Rhodopsin 5	Rh5	FBgn0011653	DS10_00013350	masquerade	mas	FBgn0263116	DS10_00005814	5-hydroxytryptamine (serotonin) receptor 1B	5-HT1B	FBgn0036756	DS10_00008934	Cln3	Cln3	FBgn0035173	DS10_00004563	-	CG13907	FBgn0029506	DS10_00005622	Tetraspanin 42Ee	Tsp42Ee	FBgn0035385	DS10_00004352	FMRFamide Receptor	FMRFaR	FBgn0050296	DS10_00002738	RIC3 acetylcholine receptor chaperone	RIC-3	FBgn0030555	DS10_00007483	F box and leucine-rich-repeat gene 4	Fbxl4	FBgn0030555	DS10_00007483	F box and leucine-rich-repeat gene 4	Fbxl4
FBgn0004456	DS10_00006340	multiple edematous wings	mew	FBgn0014019	DS10_00001977	Rhodopsin 5	Rh5	FBgn0037238	DS10_00007612	-	CG1090	FBgn0003656	DS10_00007040	swiss cheese	sws	FBgn0051646	DS10_00001326	Dpr-interacting protein theta	DIP-theta	FBgn0026399	DS10_00011428	Odorant receptor 85e	Or85e	FBgn0037408	DS10_00008044	Neuropeptide F receptor	NPFR	FBgn0035192	DS10_00004535	-	CG9194	FBgn0005564	DS10_00010976	Shaker cognate l	Shal	FBgn0053208	DS10_00007753	Molecule interacting with CasL	Mical	FBgn0000546	DS10_00006508	Ecdysone receptor	EcR	FBgn0000546	DS10_00006508	Ecdysone receptor	EcR
FBgn0025683	DS10_00000004	-	CG3164	FBgn0037238	DS10_00007612	-	CG1090	FBgn0000635	DS10_00008349	Fasciclin 2	Fas2	FBgn0028863	DS10_00000922	-	CG4587	FBgn0029932	DS10_00005288	-	CG4607	FBgn0037130	DS10_00011788	Syntrophin-like 1	Syn1	FBgn0259221	DS10_00006582	-	CG42321	FBgn0035385	DS10_00004352	FMRFamide Receptor	FMRFaR	FBgn0014073	DS10_00007147	Tie-like receptor tyrosine kinase	Tie	FBgn0037989	DS10_00008578	ATPase 8B	ATP8B	FBgn0029993	DS10_00005969	-	CG1571	FBgn0029993	DS10_00005969	-	CG1571
FBgn0015558	DS10_00004819	tweety	tty	FBgn0000635	DS10_00008349	Fasciclin 2	Fas2	FBgn0005631	DS10_00002130	roundabout 1	robo1	FBgn0263220	DS10_00004874	Hyperkinetic	Hk	FBgn0030718	DS10_00005867	NADH dehydrogenase (ubiquinone) 20 kDa subunit	ND-20	FBgn0031520	DS10_00000535	-	CG8837	FBgn0039551	DS10_00012027	Odorant receptor 98a	Or98a	FBgn0005564	DS10_00010976	Shaker cognate l	Shal	FBgn0263220	DS10_00004874	Hyperkinetic	Hk	FBgn0024277	DS10_00004554	trio	trio	FBgn0050296	DS10_00002738	RIC3 acetylcholine receptor chaperone	RIC-3	FBgn0050296	DS10_00002738	RIC3 acetylcholine receptor chaperone	RIC-3
FBgn0024277	DS10_00004554	trio	trio	FBgn0005631	DS10_00002130	roundabout 1	robo1	FBgn0035170	DS10_00004566	defective proboscis extension response 20	dpr20	FBgn0025391	DS10_00005149	Sarcoglycan delta	Scgdelta	FBgn0085351	DS10_00006296	inaF-A	inaF-A	FBgn0037408	DS10_00008044	Neuropeptide F receptor	NPFR	FBgn0037167	DS10_00007943	-	CG11425	FBgn0014073	DS10_00007147	Tie-like receptor tyrosine kinase	Tie	FBgn0004456	DS10_00006340	multiple edematous wings	mew	FBgn0035049	DS10_00003047	Matrix metalloproteinase 1	Mmp1	FBgn0053208	DS10_00007753	Molecule interacting with CasL	Mical	FBgn0053208	DS10_00007753	Molecule interacting with CasL	Mical
FBgn0026389	DS10_00005641	Odorant receptor 43a	Or43a	FBgn0035170	DS10_00004566	defective proboscis extension response 20	dpr20	FBgn0034716	DS10_00002075	Organic anion transporting polypeptide 58Dc	Oatp58Dc	FBgn0004456	DS10_00006340	multiple edematous wings	mew	FBgn0034602	DS10_00002208	Leucine-rich repeat activity-regulated protein at synapses	Lapsyn	FBgn0029762	DS10_00006958	Nutrient Amino Acid Transporter 1	NAAT1	FBgn0038653	DS10_00010101	alpha2-adrenergic-like octopamine receptor	Octalpha2R	FBgn0263220	DS10_00004874	Hyperkinetic	Hk	FBgn0032484	DS10_00001638	kekkon 4	kek4	FBgn0038816	DS10_00012011	Leucine-rich repeat kinase	Lrrk	FBgn0037989	DS10_00008578	ATPase 8B	ATP8B	FBgn0037989	DS10_00008578	ATPase 8B	ATP8B
FBgn0038691	DS10_00010786	-	CG5250	FBgn0034716	DS10_00002075	Organic anion transporting polypeptide 58Dc	Oatp58Dc	FBgn0035192	DS10_00004535	-	CG9194	FBgn0025683	DS10_00000004	-	CG3164	FBgn0035976	DS10_00003828	Peptidoglycan recognition protein LC	PGRP-LC	FBgn0039551	DS10_00012027	Odorant receptor 98a	Or98a	FBgn0000180	DS10_00000425	big brain	bib	FBgn0004456	DS10_00006340	multiple edematous wings	mew	FBgn0039840	DS10_00007370	pH-sensitive chloride channel 2	pHCl-2	FBgn0039840	DS10_00007370	pH-sensitive chloride channel 2	pHCl-2	FBgn0038598	DS10_00013137	-	CG7131	FBgn0038598	DS10_00013137	-	CG7131
FBgn0036566	DS10_00008853	Chloride channel-c	ClC-c	FBgn0035192	DS10_00004535	-	CG9194	FBgn0263316	DS10_00011006	Multidrug resistance protein 4	Mrp4	FBgn0015558	DS10_00004819	tweety	tty	FBgn0037895	DS10_00008623	-	CG6723	FBgn0001991	DS10_00000955	Ca[2+]-channel protein alpha[[1]] subunit D	Ca-alpha1D	FBgn0030707	DS10_00005876	-	CG8916	FBgn0032484	DS10_00001638	kekkon 4	kek4	FBgn0038691	DS10_00010786	-	CG5250	FBgn0035870	DS10_00003720	Gustatory receptor 66a	Gr66a	FBgn0024277	DS10_00004554	trio	trio	FBgn0024277	DS10_00004554	trio	trio
FBgn0003218	DS10_00008401	retinal degeneration B	rdgB	FBgn0263316	DS10_00011006	Multidrug resistance protein 4	Mrp4	FBgn0045473	DS10_00007758	Gustatory receptor 85a	Gr85a	FBgn0024277	DS10_00004554	trio	trio	FBgn0036980	DS10_00007166	Rho-related BTB domain containing	RhoBTB	FBgn0037167	DS10_00007943	-	CG11425	FBgn0037963	DS10_00012651	Cadherin 87A	Cad87A	FBgn0039840	DS10_00007370	pH-sensitive chloride channel 2	pHCl-2	FBgn0036566	DS10_00008853	Chloride channel-c	ClC-c	FBgn0026389	DS10_00005641	Odorant receptor 43a	Or43a	FBgn0035049	DS10_00003047	Matrix metalloproteinase 1	Mmp1	FBgn0035049	DS10_00003047	Matrix metalloproteinase 1	Mmp1
FBgn0004118	DS10_00010768	nicotinic Acetylcholine Receptor beta2	nAChRbeta2	FBgn0045473	DS10_00007758	Gustatory receptor 85a	Gr85a	FBgn0035385	DS10_00004352	FMRFamide Receptor	FMRFaR	FBgn0026389	DS10_00005641	Odorant receptor 43a	Or43a	FBgn0026399	DS10_00011428	Odorant receptor 85e	Or85e	FBgn0038653	DS10_00010101	alpha2-adrenergic-like octopamine receptor	Octalpha2R	FBgn0039821	DS10_00012139	-	CG15556	FBgn0038691	DS10_00010786	-	CG5250	FBgn0032433	DS10_00008440	Organic anion transporting polypeptide 33Ea	Oatp33Ea	FBgn0015795	DS10_00008975	Rab7	Rab7	FBgn0038816	DS10_00012011	Leucine-rich repeat kinase	Lrrk	FBgn0038816	DS10_00012011	Leucine-rich repeat kinase	Lrrk
FBgn0010389	DS10_00007459	heartless	htl	FBgn0035385	DS10_00004352	FMRFamide Receptor	FMRFaR	FBgn0028863	DS10_00000922	-	CG4587	FBgn0038691	DS10_00010786	-	CG5250	FBgn0026439	DS10_00001567	Excitatory amino acid transporter 1	Eaat1	FBgn0030707	DS10_00005876	-	CG8916	FBgn0026394	DS10_00000111	Odorant receptor 24a	Or24a	FBgn0036566	DS10_00008853	Chloride channel-c	ClC-c	FBgn0003218	DS10_00008401	retinal degeneration B	rdgB	FBgn0036566	DS10_00008853	Chloride channel-c	ClC-c	FBgn0039840	DS10_00007370	pH-sensitive chloride channel 2	pHCl-2	FBgn0039840	DS10_00007370	pH-sensitive chloride channel 2	pHCl-2
FBgn0263116	DS10_00005814	5-hydroxytryptamine (serotonin) receptor 1B	5-HT1B	FBgn0028863	DS10_00000922	-	CG4587	FBgn0039424	DS10_00012802	pickpocket 15	ppk15	FBgn0036566	DS10_00008853	Chloride channel-c	ClC-c	FBgn0031520	DS10_00000535	-	CG8837	FBgn0037963	DS10_00012651	Cadherin 87A	Cad87A	FBgn0003366	DS10_00006897	sevenless	sev	FBgn0032433	DS10_00008440	Organic anion transporting polypeptide 33Ea	Oatp33Ea	FBgn0004118	DS10_00010768	nicotinic Acetylcholine Receptor beta2	nAChRbeta2	FBgn0004118	DS10_00010768	nicotinic Acetylcholine Receptor beta2	nAChRbeta2	FBgn0035870	DS10_00003720	Gustatory receptor 66a	Gr66a	FBgn0035870	DS10_00003720	Gustatory receptor 66a	Gr66a
FBgn0051646	DS10_00001326	Dpr-interacting protein theta	DIP-theta	FBgn0039424	DS10_00012802	pickpocket 15	ppk15	FBgn0263220	DS10_00004874	Hyperkinetic	Hk	FBgn0003218	DS10_00008401	retinal degeneration B	rdgB	FBgn0033312	DS10_00001661	-	CG8642	FBgn0039821	DS10_00012139	-	CG15556	FBgn0034247	DS10_00003591	-	CG6484	FBgn0003218	DS10_00008401	retinal degeneration B	rdgB	FBgn0010389	DS10_00007459	heartless	htl	FBgn0263116	DS10_00005814	5-hydroxytryptamine (serotonin) receptor 1B	5-HT1B	FBgn0026389	DS10_00005641	Odorant receptor 43a	Or43a	FBgn0026389	DS10_00005641	Odorant receptor 43a	Or43a
FBgn0029932	DS10_00005288	-	CG4607	FBgn0263220	DS10_00004874	Hyperkinetic	Hk	FBgn0025391	DS10_00005149	Sarcoglycan delta	Scgdelta	FBgn0004118	DS10_00010768	nicotinic Acetylcholine Receptor beta2	nAChRbeta2	FBgn0035173	DS10_00004563	-	CG13907	FBgn0033744	DS10_00002631	Diuretic hormone 44 receptor 2	Dh44-R2	FBgn0035696	DS10_00004187	Bestrophin 2	Best2	FBgn0004118	DS10_00010768	nicotinic Acetylcholine Receptor beta2	nAChRbeta2	FBgn0263116	DS10_00005814	5-hydroxytryptamine (serotonin) receptor 1B	5-HT1B	FBgn0003429	DS10_00008739	slowpoke	slo	FBgn0003218	DS10_00008401	retinal degeneration B	rdgB	FBgn0003218	DS10_00008401	retinal degeneration B	rdgB
FBgn0261547	DS10_00007828	Ephexin	Exn	FBgn0025391	DS10_00005149	Sarcoglycan delta	Scgdelta	FBgn0052832	DS10_00000521	-	CG32832	FBgn0010389	DS10_00007459	heartless	htl	FBgn0037408	DS10_00008044	Neuropeptide F receptor	NPFR	FBgn0000206	DS10_00012116	bride of sevenless	boss	FBgn0051116	DS10_00009901	Chloride channel-a	ClC-a	FBgn0010389	DS10_00007459	heartless	htl	FBgn0029723	DS10_00005412	Proctolin receptor	Proc-R	FBgn0260964	DS10_00006565	Vesicular monoamine transporter	Vmat	FBgn0004118	DS10_00010768	nicotinic Acetylcholine Receptor beta2	nAChRbeta2	FBgn0004118	DS10_00010768	nicotinic Acetylcholine Receptor beta2	nAChRbeta2
FBgn0039900	DS10_00007119	Synaptotagmin 7	Syt7	FBgn0052832	DS10_00000521	-	CG32832	FBgn0004456	DS10_00006340	multiple edematous wings	mew	FBgn0263116	DS10_00005814	5-hydroxytryptamine (serotonin) receptor 1B	5-HT1B	FBgn0259221	DS10_00006582	-	CG42321	FBgn0026394	DS10_00000111	Odorant receptor 24a	Or24a	FBgn0025726	DS10_00007080	unc-13	unc-13	FBgn0263116	DS10_00005814	5-hydroxytryptamine (serotonin) receptor 1B	5-HT1B	FBgn0051646	DS10_00001326	Dpr-interacting protein theta	DIP-theta	FBgn0261547	DS10_00007828	Ephexin	Exn	FBgn0037463	DS10_00012159	don juan like	djl	FBgn0037463	DS10_00012159	don juan like	djl
FBgn0033558	DS10_00002859	-	CG12344	FBgn0004456	DS10_00006340	multiple edematous wings	mew	FBgn0031697	DS10_00000246	-	CG14024	FBgn0051646	DS10_00001326	Dpr-interacting protein theta	DIP-theta	FBgn0039561	DS10_00009598	mitoferrin	mfrn	FBgn0003366	DS10_00006897	sevenless	sev	FBgn0261873	DS10_00005947	stardust	sdt	FBgn0029723	DS10_00005412	Proctolin receptor	Proc-R	FBgn0003429	DS10_00008739	slowpoke	slo	FBgn0015589	DS10_00009854	APC-like	Apc	FBgn0263116	DS10_00005814	5-hydroxytryptamine (serotonin) receptor 1B	5-HT1B	FBgn0263116	DS10_00005814	5-hydroxytryptamine (serotonin) receptor 1B	5-HT1B
FBgn0034602	DS10_00002208	Leucine-rich repeat activity-regulated protein at synapses	Lapsyn	FBgn0031697	DS10_00000246	-	CG14024	FBgn0015558	DS10_00004819	tweety	tty	FBgn0029932	DS10_00005288	-	CG4607	FBgn0039551	DS10_00012027	Odorant receptor 98a	Or98a	FBgn0085434	DS10_00003598	Na channel protein 60E	NaCP60E	FBgn0003249	DS10_00009674	Rhodopsin 3	Rh3	FBgn0051646	DS10_00001326	Dpr-interacting protein theta	DIP-theta	FBgn0029932	DS10_00005288	-	CG4607	FBgn0039900	DS10_00007119	Synaptotagmin 7	Syt7	FBgn0003429	DS10_00008739	slowpoke	slo	FBgn0003429	DS10_00008739	slowpoke	slo
FBgn0035976	DS10_00003828	Peptidoglycan recognition protein LC	PGRP-LC	FBgn0015558	DS10_00004819	tweety	tty	FBgn0050296	DS10_00002738	RIC3 acetylcholine receptor chaperone	RIC-3	FBgn0261547	DS10_00007828	Ephexin	Exn	FBgn0037167	DS10_00007943	-	CG11425	FBgn0032946	DS10_00001349	nervana 3	nrv3	FBgn0027594	DS10_00004463	draper	drpr	FBgn0003429	DS10_00008739	slowpoke	slo	FBgn0025595	DS10_00001466	Adipokinetic hormone receptor	AkhR	FBgn0033558	DS10_00002859	-	CG12344	FBgn0260964	DS10_00006565	Vesicular monoamine transporter	Vmat	FBgn0260964	DS10_00006565	Vesicular monoamine transporter	Vmat
FBgn0036756	DS10_00008934	Cln3	Cln3	FBgn0050296	DS10_00002738	RIC3 acetylcholine receptor chaperone	RIC-3	FBgn0026389	DS10_00005641	Odorant receptor 43a	Or43a	FBgn0039900	DS10_00007119	Synaptotagmin 7	Syt7	FBgn0038653	DS10_00010101	alpha2-adrenergic-like octopamine receptor	Octalpha2R	FBgn0039155	DS10_00009253	Kallmann syndrome 1	Kal1	FBgn0033648	DS10_00002446	Ionotropic receptor 48b	Ir48b	FBgn0029932	DS10_00005288	-	CG4607	FBgn0038337	DS10_00010743	-	CG6125	FBgn0035976	DS10_00003828	Peptidoglycan recognition protein LC	PGRP-LC	FBgn0036206	DS10_00011097	-	CG5964	FBgn0036206	DS10_00011097	-	CG5964
FBgn0036980	DS10_00007166	Rho-related BTB domain containing	RhoBTB	FBgn0026389	DS10_00005641	Odorant receptor 43a	Or43a	FBgn0035870	DS10_00003720	Gustatory receptor 66a	Gr66a	FBgn0033558	DS10_00002859	-	CG12344	FBgn0000180	DS10_00000425	big brain	bib	FBgn0051116	DS10_00009901	Chloride channel-a	ClC-a	FBgn0011603	DS10_00000672	inebriated	ine	FBgn0025595	DS10_00001466	Adipokinetic hormone receptor	AkhR	FBgn0051201	DS10_00012665	Glutamate receptor IIE	GluRIIE	FBgn0034602	DS10_00002208	Leucine-rich repeat activity-regulated protein at synapses	Lapsyn	FBgn0015589	DS10_00009854	APC-like	Apc	FBgn0015589	DS10_00009854	APC-like	Apc
FBgn0000721	DS10_00000897	foraging	for	FBgn0035870	DS10_00003720	Gustatory receptor 66a	Gr66a	FBgn0038691	DS10_00010786	-	CG5250	FBgn0034602	DS10_00002208	Leucine-rich repeat activity-regulated protein at synapses	Lapsyn	FBgn0030707	DS10_00005876	-	CG8916	FBgn0035696	DS10_00004187	Bestrophin 2	Best2	FBgn0020224	DS10_00012676	Cbl proto-oncogene	Cbl	FBgn0038337	DS10_00010743	-	CG6125	FBgn0033558	DS10_00002859	-	CG12344	FBgn0036896	DS10_00010988	wallenda	wnd	FBgn0039900	DS10_00007119	Synaptotagmin 7	Syt7	FBgn0039900	DS10_00007119	Synaptotagmin 7	Syt7
FBgn0026399	DS10_00011428	Odorant receptor 85e	Or85e	FBgn0038691	DS10_00010786	-	CG5250	FBgn0036566	DS10_00008853	Chloride channel-c	ClC-c	FBgn0035976	DS10_00003828	Peptidoglycan recognition protein LC	PGRP-LC	FBgn0037963	DS10_00012651	Cadherin 87A	Cad87A	FBgn0034247	DS10_00003591	-	CG6484	FBgn0264953	DS10_00001629	Piezo	Piezo	FBgn0051201	DS10_00012665	Glutamate receptor IIE	GluRIIE	FBgn0038133	DS10_00009640	Osiris 22	Osi22	FBgn0015721	DS10_00002751	king tubby	ktub	FBgn0033558	DS10_00002859	-	CG12344	FBgn0033558	DS10_00002859	-	CG12344
FBgn0026439	DS10_00001567	Excitatory amino acid transporter 1	Eaat1	FBgn0036566	DS10_00008853	Chloride channel-c	ClC-c	FBgn0039081	DS10_00011016	Inwardly rectifying potassium channel 2	Irk2	FBgn0036756	DS10_00008934	Cln3	Cln3	FBgn0039821	DS10_00012139	-	CG15556	FBgn0261873	DS10_00005947	stardust	sdt	FBgn0003996	DS10_00006062	white	w	FBgn0033558	DS10_00002859	-	CG12344	FBgn0035976	DS10_00003828	Peptidoglycan recognition protein LC	PGRP-LC	FBgn0004242	DS10_00000599	Synaptotagmin 1	Syt1	FBgn0013811	DS10_00004456	Dynein heavy chain at 62B	Dhc62B	FBgn0013811	DS10_00004456	Dynein heavy chain at 62B	Dhc62B
FBgn0037130	DS10_00011788	Syntrophin-like 1	Syn1	FBgn0039081	DS10_00011016	Inwardly rectifying potassium channel 2	Irk2	FBgn0003218	DS10_00008401	retinal degeneration B	rdgB	FBgn0036980	DS10_00007166	Rho-related BTB domain containing	RhoBTB	FBgn0026394	DS10_00000111	Odorant receptor 24a	Or24a	FBgn0025726	DS10_00007080	unc-13	unc-13	FBgn0051660	DS10_00000648	smog	smog	FBgn0038133	DS10_00009640	Osiris 22	Osi22	FBgn0024179	DS10_00007572	wishful thinking	wit	FBgn0026399	DS10_00011428	Odorant receptor 85e	Or85e	FBgn0036896	DS10_00010988	wallenda	wnd	FBgn0036756	DS10_00008934	Cln3	Cln3
FBgn0031520	DS10_00000535	-	CG8837	FBgn0003218	DS10_00008401	retinal degeneration B	rdgB	FBgn0004118	DS10_00010768	nicotinic Acetylcholine Receptor beta2	nAChRbeta2	FBgn0000721	DS10_00000897	foraging	for	FBgn0003366	DS10_00006897	sevenless	sev	FBgn0003249	DS10_00009674	Rhodopsin 3	Rh3	FBgn0032123	DS10_00001585	Organic anion transporting polypeptide 30B	Oatp30B	FBgn0035976	DS10_00003828	Peptidoglycan recognition protein LC	PGRP-LC	FBgn0023416	DS10_00001357	Adenylate cyclase 3	Ac3	FBgn0032233	DS10_00001791	defective proboscis extension response 19	dpr19	FBgn0036980	DS10_00007166	Rho-related BTB domain containing	RhoBTB	FBgn0036896	DS10_00010988	wallenda	wnd
FBgn0037408	DS10_00008044	Neuropeptide F receptor	NPFR	FBgn0004118	DS10_00010768	nicotinic Acetylcholine Receptor beta2	nAChRbeta2	FBgn0010389	DS10_00007459	heartless	htl	FBgn0026399	DS10_00011428	Odorant receptor 85e	Or85e	FBgn0034247	DS10_00003591	-	CG6484	FBgn0041585	DS10_00003107	olf186-F	olf186-F	FBgn0033913	DS10_00002495	-	CG8468	FBgn0024179	DS10_00007572	wishful thinking	wit	FBgn0032233	DS10_00001791	defective proboscis extension response 19	dpr19	FBgn0026439	DS10_00001567	Excitatory amino acid transporter 1	Eaat1	FBgn0036756	DS10_00008934	Cln3	Cln3	FBgn0015513	DS10_00009852	myoblast city	mbc
FBgn0259221	DS10_00006582	-	CG42321	FBgn0010389	DS10_00007459	heartless	htl	FBgn0265182	DS10_00003071	-	CG44247	FBgn0026439	DS10_00001567	Excitatory amino acid transporter 1	Eaat1	FBgn0035696	DS10_00004187	Bestrophin 2	Best2	FBgn0039594	DS10_00001317	snustorr	snu	FBgn0033483	DS10_00002777	eiger	egr	FBgn0023416	DS10_00001357	Adenylate cyclase 3	Ac3	FBgn0031520	DS10_00000535	-	CG8837	FBgn0263120	DS10_00006783	Acyl-CoA synthetase long-chain	Acsl	FBgn0015513	DS10_00009852	myoblast city	mbc	FBgn0015721	DS10_00002751	king tubby	ktub
[truncated: 276 more rows]
[truncated: 30 more columns]

## Sheet: Table S4 Up MF
Date	Thu Dec 20 15:34:26 EST 2018
Aspect	F
P-value cutoff	0.01
Calculate FDR	Yes
Regulation links followed	Yes
Bonferroni correction	Yes
Annotation file	gene_association.fb
Evidence codes used	IEA (9100), IGI (3451), IEP (739), HDA (1529), IBA (24741), IGC (29), IPI (3456), ND (8212), IC (1243), ISS (11748), IDA (15907), IMP (22579), HMP (356), RCA (5), TAS (4092), ISM (2712), NAS (2600), HGI (26), ISO (2), HEP (268), ISA (138)
[truncated: 165 more rows]
[truncated: 54 more columns]

## Sheet: Table S5 Up BP
Date	Thu Dec 20 15:34:15 EST 2018
[truncated: 420 more rows]
[truncated: 70 more columns]

## Sheet: Table S6 Down CC
Date	Thu Dec 20 15:35:51 EST 2018
[truncated: 406 more rows]

[truncated: 6 more sheets: Table S7 Down MF, Table S8 Dw BP, Table S9 Up - STRING, Table S10 Dw STRING , Table S11 Primers, Table S12 GO analysis FC > 1.5]
